# Supplementary material for: PPE Barcoding Identifies Biclonal Mycobacterium ulcerans Buruli Ulcer, Côte d’Ivoire
Source: Microbiol Spectr. 2023 May 24;11(3):e00342-23. doi: 10.1128/spectrum.00342-23 (PMC10269924; doi:10.1128/spectrum.00342-23)
Supplement: Supplemental file 2 — Tables S1 to S3. Download spectrum.00342-23-s0001.xlsx, XLSX file, 0.8 MB [file spectrum.00342-23-s0001.xlsx]

## Sheet: Table S1
Strains	geo_loc_name_country_continent	geo_loc_name	Host	References
M_ulcerans SRR3223988	Africa	Angola	Homo sapiens	Vandelannoote et al. 2017
M_ulcerans SRR3224000	Africa	Angola	Homo sapiens	Vandelannoote et al. 2017
M_ulcerans SRR3224001	Africa	Angola	Homo sapiens	Vandelannoote et al. 2017
M_ulcerans SRR3224008	Africa	Angola	Homo sapiens	Vandelannoote et al. 2017
M_ulcerans SRR2776283	Africa	Benin	Homo sapiens	Vandelannoote et al. 2017
M_ulcerans SRR2776285	Africa	Benin	Homo sapiens	Vandelannoote et al. 2017
M_ulcerans SRR2776292	Africa	Benin	Homo sapiens	Vandelannoote et al. 2017
M_ulcerans SRR2776293	Africa	Benin	Homo sapiens	Vandelannoote et al. 2017
M_ulcerans SRR2776297	Africa	Benin	Homo sapiens	Vandelannoote et al. 2017
M_ulcerans SRR2776298	Africa	Benin	Homo sapiens	Vandelannoote et al. 2017
M_ulcerans SRR2776299	Africa	Benin	Homo sapiens	Vandelannoote et al. 2017
M_ulcerans SRR2776300	Africa	Benin	Homo sapiens	Vandelannoote et al. 2017
M_ulcerans SRR2776301	Africa	Benin	Homo sapiens	Vandelannoote et al. 2017
M_ulcerans SRR2776312	Africa	Benin	Homo sapiens	Vandelannoote et al. 2017
M_ulcerans SRR3223930	Africa	Benin	Homo sapiens	Vandelannoote et al. 2017
M_ulcerans SRR3223931	Africa	Benin	Homo sapiens	Vandelannoote et al. 2017
M_ulcerans SRR3223932	Africa	Benin	Homo sapiens	Vandelannoote et al. 2017
M_ulcerans SRR3223933	Africa	Benin	Homo sapiens	Vandelannoote et al. 2017
M_ulcerans SRR3223934	Africa	Benin	Homo sapiens	Vandelannoote et al. 2017
M_ulcerans SRR3223935	Africa	Benin	Homo sapiens	Vandelannoote et al. 2017
M_ulcerans SRR3223936	Africa	Benin	Homo sapiens	Vandelannoote et al. 2017
M_ulcerans SRR3223937	Africa	Benin	Homo sapiens	Vandelannoote et al. 2017
M_ulcerans SRR3223938	Africa	Benin	Homo sapiens	Vandelannoote et al. 2017
M_ulcerans SRR3223939	Africa	Benin	Homo sapiens	Vandelannoote et al. 2017
M_ulcerans SRR3223940	Africa	Benin	Homo sapiens	Vandelannoote et al. 2017
M_ulcerans SRR3223941	Africa	Benin	Homo sapiens	Vandelannoote et al. 2017
M_ulcerans SRR3223942	Africa	Benin	Homo sapiens	Vandelannoote et al. 2017
M_ulcerans SRR3223943	Africa	Benin	Homo sapiens	Vandelannoote et al. 2017
M_ulcerans SRR3223944	Africa	Benin	Homo sapiens	Vandelannoote et al. 2017
M_ulcerans SRR3223945	Africa	Benin	Homo sapiens	Vandelannoote et al. 2017
M_ulcerans SRR3223946	Africa	Benin	Homo sapiens	Vandelannoote et al. 2017
M_ulcerans SRR3223947	Africa	Benin	Homo sapiens	Vandelannoote et al. 2017
M_ulcerans SRR3223949	Africa	Benin	Homo sapiens	Vandelannoote et al. 2017
M_ulcerans SRR3223950	Africa	Benin	Homo sapiens	Vandelannoote et al. 2017
M_ulcerans SRR3223951	Africa	Benin	Homo sapiens	Vandelannoote et al. 2017
M_ulcerans SRR3223952	Africa	Benin	Homo sapiens	Vandelannoote et al. 2017
M_ulcerans SRR3223953	Africa	Benin	Homo sapiens	Vandelannoote et al. 2017
M_ulcerans SRR3223954	Africa	Benin	Homo sapiens	Vandelannoote et al. 2017
M_ulcerans SRR3223955	Africa	Benin	Homo sapiens	Vandelannoote et al. 2017
M_ulcerans SRR3223956	Africa	Benin	Homo sapiens	Vandelannoote et al. 2017
M_ulcerans SRR3223957	Africa	Benin	Homo sapiens	Vandelannoote et al. 2017
M_ulcerans SRR3223958	Africa	Benin	Homo sapiens	Vandelannoote et al. 2017
M_ulcerans SRR3223959	Africa	Benin	Homo sapiens	Vandelannoote et al. 2017
M_ulcerans SRR3223960	Africa	Benin	Homo sapiens	Vandelannoote et al. 2017
M_ulcerans SRR3223961	Africa	Benin	Homo sapiens	Vandelannoote et al. 2017
M_ulcerans SRR3223962	Africa	Benin	Homo sapiens	Vandelannoote et al. 2017
M_ulcerans SRR3223963	Africa	Benin	Homo sapiens	Vandelannoote et al. 2017
M_ulcerans SRR3223964	Africa	Benin	Homo sapiens	Vandelannoote et al. 2017
M_ulcerans SRR3223965	Africa	Benin	Homo sapiens	Vandelannoote et al. 2017
M_ulcerans SRR3223966	Africa	Benin	Homo sapiens	Vandelannoote et al. 2017
M_ulcerans SRR3223967	Africa	Benin	Homo sapiens	Vandelannoote et al. 2017
M_ulcerans SRR3223985	Africa	Benin	Homo sapiens	Vandelannoote et al. 2017
M_ulcerans SRR3224005	Africa	Benin	Homo sapiens	Vandelannoote et al. 2017
M_ulcerans SRR3224006	Africa	Benin	Homo sapiens	Vandelannoote et al. 2017
M_ulcerans SRR3224052	Africa	Benin	Homo sapiens	Vandelannoote et al. 2017
M_ulcerans SRR3224053	Africa	Benin	Homo sapiens	Vandelannoote et al. 2017
M_ulcerans SRR3224054	Africa	Benin	Homo sapiens	Vandelannoote et al. 2017
M_ulcerans SRR3224055	Africa	Benin	Homo sapiens	Vandelannoote et al. 2017
M_ulcerans SRR3224056	Africa	Benin	Homo sapiens	Vandelannoote et al. 2017
M_ulcerans SRR3224057	Africa	Benin	Homo sapiens	Vandelannoote et al. 2017
M_ulcerans SRR3224058	Africa	Benin	Homo sapiens	Vandelannoote et al. 2017
M_ulcerans SRR3224083	Africa	Benin	Homo sapiens	Vandelannoote et al. 2017
M_ulcerans SRR3224084	Africa	Benin	Homo sapiens	Vandelannoote et al. 2017
M_ulcerans SRR3224004	Africa	Cameroon	Homo sapiens	Vandelannoote et al. 2017
M_ulcerans SRR3224039	Africa	Cameroon	Homo sapiens	Vandelannoote et al. 2017
M_ulcerans SRR3224042	Africa	Cameroon	Homo sapiens	Vandelannoote et al. 2017
M_ulcerans SRR3224043	Africa	Cameroon	Homo sapiens	Vandelannoote et al. 2017
M_ulcerans SRR3224044	Africa	Cameroon	Homo sapiens	Vandelannoote et al. 2017
M_ulcerans SRR3224047	Africa	Cameroon	Homo sapiens	Vandelannoote et al. 2017
M_ulcerans SRR3224048	Africa	Cameroon	Homo sapiens	Vandelannoote et al. 2017
M_ulcerans SRR3224059	Africa	Cameroon	Homo sapiens	Vandelannoote et al. 2017
M_ulcerans SRR3224060	Africa	Cameroon	Homo sapiens	Vandelannoote et al. 2017
M_ulcerans SRR3224061	Africa	Cameroon	Homo sapiens	Vandelannoote et al. 2017
M_ulcerans SRR3224062	Africa	Cameroon	Homo sapiens	Vandelannoote et al. 2017
M_ulcerans SRR3224063	Africa	Cameroon	Homo sapiens	Vandelannoote et al. 2017
M_ulcerans SRR3224064	Africa	Cameroon	Homo sapiens	Vandelannoote et al. 2017
M_ulcerans SRR3224065	Africa	Cameroon	Homo sapiens	Vandelannoote et al. 2017
M_ulcerans SRR3224066	Africa	Cameroon	Homo sapiens	Vandelannoote et al. 2017
M_ulcerans SRR3224067	Africa	Cameroon	Homo sapiens	Vandelannoote et al. 2017
M_ulcerans SRR3224068	Africa	Cameroon	Homo sapiens	Vandelannoote et al. 2017
M_ulcerans SRR3224069	Africa	Cameroon	Homo sapiens	Vandelannoote et al. 2017
M_ulcerans SRR3224070	Africa	Cameroon	Homo sapiens	Vandelannoote et al. 2017
M_ulcerans SRR3223971	Africa	Cote d'Ivoire	Homo sapiens	Vandelannoote et al. 2017
M_ulcerans SRR3223972	Africa	Cote d'Ivoire	Homo sapiens	Vandelannoote et al. 2017
M_ulcerans SRR3224009	Africa	Cote d'Ivoire	Homo sapiens	Vandelannoote et al. 2017
M_ulcerans SRR3224010	Africa	Cote d'Ivoire	Homo sapiens	Vandelannoote et al. 2017
M_ulcerans SRR3224011	Africa	Cote d'Ivoire	Homo sapiens	Vandelannoote et al. 2017
M_ulcerans SRR3224012	Africa	Cote d'Ivoire	Homo sapiens	Vandelannoote et al. 2017
M_ulcerans SRR3224023	Africa	Cote d'Ivoire	Homo sapiens	Vandelannoote et al. 2017
M_ulcerans SRR3224024	Africa	Cote d'Ivoire	Homo sapiens	Vandelannoote et al. 2017
M_ulcerans SRR3224025	Africa	Cote d'Ivoire	Homo sapiens	Vandelannoote et al. 2017
M_ulcerans SRR3224026	Africa	Cote d'Ivoire	Homo sapiens	Vandelannoote et al. 2017
M_ulcerans SRR3224038	Africa	Cote d'Ivoire	Homo sapiens	Vandelannoote et al. 2017
M_ulcerans SRR3224073	Africa	Cote d'Ivoire	Homo sapiens	Vandelannoote et al. 2017
M_ulcerans SRR3224074	Africa	Cote d'Ivoire	Homo sapiens	Vandelannoote et al. 2017
M_ulcerans SRR3224075	Africa	Cote d'Ivoire	Homo sapiens	Vandelannoote et al. 2017
M_ulcerans SRR3224076	Africa	Cote d'Ivoire	Homo sapiens	Vandelannoote et al. 2017
M_ulcerans SRR3224077	Africa	Cote d'Ivoire	Homo sapiens	Vandelannoote et al. 2017
M_ulcerans SRR3224078	Africa	Cote d'Ivoire	Homo sapiens	Vandelannoote et al. 2017
M_ulcerans SRR3224079	Africa	Cote d'Ivoire	Homo sapiens	Vandelannoote et al. 2017
M_ulcerans SRR3224080	Africa	Cote d'Ivoire	Homo sapiens	Vandelannoote et al. 2017
M_ulcerans SRR3224081	Africa	Cote d'Ivoire	Homo sapiens	Vandelannoote et al. 2017
M_ulcerans SRR3223969	Africa	Democratic Republic of the Congo	Homo sapiens	Vandelannoote et al. 2017
M_ulcerans SRR3223970	Africa	Democratic Republic of the Congo	Homo sapiens	Vandelannoote et al. 2017
M_ulcerans SRR3223973	Africa	Democratic Republic of the Congo	Homo sapiens	Vandelannoote et al. 2017
M_ulcerans SRR3223976	Africa	Democratic Republic of the Congo	Homo sapiens	Vandelannoote et al. 2017
M_ulcerans SRR3223977	Africa	Democratic Republic of the Congo	Homo sapiens	Vandelannoote et al. 2017
M_ulcerans SRR3223978	Africa	Democratic Republic of the Congo	Homo sapiens	Vandelannoote et al. 2017
M_ulcerans SRR3223979	Africa	Democratic Republic of the Congo	Homo sapiens	Vandelannoote et al. 2017
M_ulcerans SRR3223980	Africa	Democratic Republic of the Congo	Homo sapiens	Vandelannoote et al. 2017
M_ulcerans SRR3223981	Africa	Democratic Republic of the Congo	Homo sapiens	Vandelannoote et al. 2017
M_ulcerans SRR3223982	Africa	Democratic Republic of the Congo	Homo sapiens	Vandelannoote et al. 2017
M_ulcerans SRR3223983	Africa	Democratic Republic of the Congo	Homo sapiens	Vandelannoote et al. 2017
M_ulcerans SRR3223984	Africa	Democratic Republic of the Congo	Homo sapiens	Vandelannoote et al. 2017
M_ulcerans SRR3223986	Africa	Democratic Republic of the Congo	Homo sapiens	Vandelannoote et al. 2017
M_ulcerans SRR3223987	Africa	Democratic Republic of the Congo	Homo sapiens	Vandelannoote et al. 2017
M_ulcerans SRR3223989	Africa	Democratic Republic of the Congo	Homo sapiens	Vandelannoote et al. 2017
M_ulcerans SRR3223990	Africa	Democratic Republic of the Congo	Homo sapiens	Vandelannoote et al. 2017
M_ulcerans SRR3223991	Africa	Democratic Republic of the Congo	Homo sapiens	Vandelannoote et al. 2017
M_ulcerans SRR3223992	Africa	Democratic Republic of the Congo	Homo sapiens	Vandelannoote et al. 2017
M_ulcerans SRR3223993	Africa	Democratic Republic of the Congo	Homo sapiens	Vandelannoote et al. 2017
M_ulcerans SRR3223994	Africa	Democratic Republic of the Congo	Homo sapiens	Vandelannoote et al. 2017
M_ulcerans SRR3223995	Africa	Democratic Republic of the Congo	Homo sapiens	Vandelannoote et al. 2017
M_ulcerans SRR3223996	Africa	Democratic Republic of the Congo	Homo sapiens	Vandelannoote et al. 2017
M_ulcerans SRR3224014	Africa	Democratic Republic of the Congo	Homo sapiens	Vandelannoote et al. 2017
M_ulcerans SRR3224040	Africa	Gabon	Homo sapiens	Vandelannoote et al. 2017
M_ulcerans SRR3224041	Africa	Gabon	Homo sapiens	Vandelannoote et al. 2017
M_ulcerans SRR3224045	Africa	Gabon	Homo sapiens	Vandelannoote et al. 2017
M_ulcerans SRR3224046	Africa	Gabon	Homo sapiens	Vandelannoote et al. 2017
M_ulcerans SRR3224072	Africa	Gabon	Homo sapiens	Vandelannoote et al. 2017
M_ulcerans SRR3223997	Africa	Ghana	Homo sapiens	Vandelannoote et al. 2017
M_ulcerans SRR3224002	Africa	Ghana	Homo sapiens	Vandelannoote et al. 2017
M_ulcerans SRR3224003	Africa	Ghana	Homo sapiens	Vandelannoote et al. 2017
M_ulcerans SRR3224015	Africa	Ghana	Homo sapiens	Vandelannoote et al. 2017
M_ulcerans SRR3224016	Africa	Ghana	Homo sapiens	Vandelannoote et al. 2017
M_ulcerans SRR3224017	Africa	Ghana	Homo sapiens	Vandelannoote et al. 2017
M_ulcerans SRR3224018	Africa	Ghana	Homo sapiens	Vandelannoote et al. 2017
M_ulcerans SRR3224019	Africa	Ghana	Homo sapiens	Vandelannoote et al. 2017
M_ulcerans SRR3224020	Africa	Ghana	Homo sapiens	Vandelannoote et al. 2017
M_ulcerans SRR3224021	Africa	Ghana	Homo sapiens	Vandelannoote et al. 2017
M_ulcerans SRR3224022	Africa	Ghana	Homo sapiens	Vandelannoote et al. 2017
M_ulcerans SRR3224027	Africa	Ghana	Homo sapiens	Vandelannoote et al. 2017
M_ulcerans SRR3224028	Africa	Ghana	Homo sapiens	Vandelannoote et al. 2017
M_ulcerans SRR3224029	Africa	Ghana	Homo sapiens	Vandelannoote et al. 2017
M_ulcerans SRR3224030	Africa	Ghana	Homo sapiens	Vandelannoote et al. 2017
M_ulcerans SRR3224031	Africa	Ghana	Homo sapiens	Vandelannoote et al. 2017
M_ulcerans SRR3224032	Africa	Ghana	Homo sapiens	Vandelannoote et al. 2017
M_ulcerans SRR3224033	Africa	Ghana	Homo sapiens	Vandelannoote et al. 2017
M_ulcerans SRR3224034	Africa	Ghana	Homo sapiens	Vandelannoote et al. 2017
M_ulcerans SRR3224035	Africa	Ghana	Homo sapiens	Vandelannoote et al. 2017
M_ulcerans SRR3224036	Africa	Ghana	Homo sapiens	Vandelannoote et al. 2017
M_ulcerans SRR3224037	Africa	Ghana	Homo sapiens	Vandelannoote et al. 2017
M_ulcerans SRR3223948	Africa	Nigeria	Homo sapiens	Vandelannoote et al. 2017
M_ulcerans SRR3224007	Africa	Nigeria	Homo sapiens	Vandelannoote et al. 2017
M_ulcerans SRR3224013	Africa	Nigeria	Homo sapiens	Vandelannoote et al. 2017
M_ulcerans SRR3224050	Africa	Nigeria	Homo sapiens	Vandelannoote et al. 2017
M_ulcerans SRR3224051	Africa	Nigeria	Homo sapiens	Vandelannoote et al. 2017
M_ulcerans SRR3224071	Africa	Nigeria	Homo sapiens	Vandelannoote et al. 2017
M_ulcerans SRR3224085	Oceania	Papua New Guinea	Homo sapiens	Vandelannoote et al. 2017
M_ulcerans SRR3224086	Oceania	Papua New Guinea	Homo sapiens	Vandelannoote et al. 2017
M_ulcerans SRR3223974	Africa	Republic of the Congo	Homo sapiens	Vandelannoote et al. 2017
M_ulcerans SRR3223975	Africa	Republic of the Congo	Homo sapiens	Vandelannoote et al. 2017
M_ulcerans SRR3223999	Africa	Republic of the Congo	Homo sapiens	Vandelannoote et al. 2017
M_ulcerans SRR3223968	Africa	Togo	Homo sapiens	Vandelannoote et al. 2017
M_ulcerans SRR3223998	Africa	Togo	Homo sapiens	Vandelannoote et al. 2017
M_ulcerans SRR3224082	Africa	Togo	Homo sapiens	Vandelannoote et al. 2017
M_ulcerans SRR3224049	Africa	Uganda	Homo sapiens	Vandelannoote et al. 2017
M_ulcerans SRR6346204	Australia	Australia: Mornington Peninsula	Homo sapiens	Loftus et al. 2018
M_ulcerans SRR6346205	Australia	Australia: Bellarine Peninsula	Homo sapiens	Loftus et al. 2018
M_ulcerans SRR6346206	Australia	Australia: Gippsland	Potorous longipes	Loftus et al. 2018
M_ulcerans SRR6346207	Australia	Australia: Melbourne	Homo sapiens	Loftus et al. 2018
M_ulcerans SRR6346208	Australia	Australia: Bellarine Peninsula	Homo sapiens	Loftus et al. 2018
M_ulcerans SRR6346209	Australia	Australia: Bellarine Peninsula	Homo sapiens	Loftus et al. 2018
M_ulcerans SRR6346210	Australia	Australia: Mornington Peninsula	Homo sapiens	Loftus et al. 2018
M_ulcerans SRR6346211	Australia	Australia: Melbourne	Homo sapiens	Loftus et al. 2018
M_ulcerans SRR6346212	Australia	Australia: Bellarine Peninsula	Homo sapiens	Loftus et al. 2018
M_ulcerans SRR6346213	Australia	Australia: Bellarine Peninsula	Homo sapiens	Loftus et al. 2018
M_ulcerans SRR6346214	Australia	Australia: Mornington Peninsula	Homo sapiens	Loftus et al. 2018
M_ulcerans SRR6346215	Australia	Australia: Mornington Peninsula	Homo sapiens	Loftus et al. 2018
M_ulcerans SRR6346216	Australia	Australia: Melbourne	Homo sapiens	Loftus et al. 2018
M_ulcerans SRR6346217	Australia	Australia: Mornington Peninsula	Homo sapiens	Loftus et al. 2018
M_ulcerans SRR6346218	Australia	Australia: Mornington Peninsula	Homo sapiens	Loftus et al. 2018
M_ulcerans SRR6346219	Australia	Australia: Melbourne	Homo sapiens	Loftus et al. 2018
M_ulcerans SRR6346220	Australia	Australia: Mornington Peninsula	Homo sapiens	Loftus et al. 2018
M_ulcerans SRR6346221	Australia	Australia: Melbourne	Homo sapiens	Loftus et al. 2018
M_ulcerans SRR6346222	Australia	Australia: Mornington Peninsula	Homo sapiens	Loftus et al. 2018
M_ulcerans SRR6346223	Australia	Australia: Mornington Peninsula	Homo sapiens	Loftus et al. 2018
M_ulcerans SRR6346224	Australia	Australia: Mornington Peninsula	Homo sapiens	Loftus et al. 2018
M_ulcerans SRR6346225	Australia	Australia: Bellarine Peninsula	Homo sapiens	Loftus et al. 2018
M_ulcerans SRR6346226	Australia	Australia: Mornington Peninsula	Homo sapiens	Loftus et al. 2018
M_ulcerans SRR6346227	Australia	Australia: Bellarine Peninsula	Homo sapiens	Loftus et al. 2018
M_ulcerans SRR6346228	Australia	Australia: Mornington Peninsula	Homo sapiens	Loftus et al. 2018
M_ulcerans SRR6346229	Australia	Australia: Bellarine Peninsula	Homo sapiens	Loftus et al. 2018
M_ulcerans SRR6346230	Australia	Australia: Gippsland	Homo sapiens	Loftus et al. 2018
M_ulcerans SRR6346231	Australia	Australia: Mornington Peninsula	Homo sapiens	Loftus et al. 2018
M_ulcerans SRR6346232	Australia	Australia: Mornington Peninsula	Homo sapiens	Loftus et al. 2018
M_ulcerans SRR6346233	Australia	Australia: Melbourne	Homo sapiens	Loftus et al. 2018
M_ulcerans SRR6346234	Australia	Australia: Bellarine Peninsula	Homo sapiens	Loftus et al. 2018
M_ulcerans SRR6346235	Australia	Australia: Mornington Peninsula	Homo sapiens	Loftus et al. 2018
M_ulcerans SRR6346236	Australia	Australia: Melbourne	Homo sapiens	Loftus et al. 2018
M_ulcerans SRR6346237	Australia	Australia: Ballarat	Homo sapiens	Loftus et al. 2018
M_ulcerans SRR6346238	Australia	Australia: Mornington Peninsula	Homo sapiens	Loftus et al. 2018
M_ulcerans SRR6346239	Australia	Australia: Mornington Peninsula	Homo sapiens	Loftus et al. 2018
M_ulcerans SRR6346240	Australia	Australia: Bellarine Peninsula	Homo sapiens	Loftus et al. 2018
M_ulcerans SRR6346241	Australia	Australia: Mornington Peninsula	Homo sapiens	Loftus et al. 2018
M_ulcerans SRR6346242	Australia	Australia: Melbourne	Homo sapiens	Loftus et al. 2018
M_ulcerans SRR6346243	Australia	Australia: Bellarine Peninsula	Homo sapiens	Loftus et al. 2018
M_ulcerans SRR6346244	Australia	Australia: Phillip Island	Homo sapiens	Loftus et al. 2018
M_ulcerans SRR6346245	Australia	Australia: Melbourne	Homo sapiens	Loftus et al. 2018
M_ulcerans SRR6346246	Australia	Australia: Mornington Peninsula	Homo sapiens	Loftus et al. 2018
M_ulcerans SRR6346247	Australia	Australia: Mornington Peninsula	Homo sapiens	Loftus et al. 2018
M_ulcerans SRR6346248	Australia	Australia: Mornington Peninsula	Homo sapiens	Loftus et al. 2018
M_ulcerans SRR6346249	Australia	Australia: Bellarine Peninsula	Homo sapiens	Loftus et al. 2018
M_ulcerans SRR6346250	Australia	Australia: Bellarine Peninsula	Homo sapiens	Loftus et al. 2018
M_ulcerans SRR6346251	Australia	Australia: Mornington Peninsula	Homo sapiens	Loftus et al. 2018
M_ulcerans SRR6346252	Australia	Australia: Mornington Peninsula	Homo sapiens	Loftus et al. 2018
M_ulcerans SRR6346253	Australia	Australia: Mornington Peninsula	Homo sapiens	Loftus et al. 2018
M_ulcerans SRR6346254	Australia	Australia: Mornington Peninsula	Homo sapiens	Loftus et al. 2018
M_ulcerans SRR6346255	Australia	Australia: Melbourne	Homo sapiens	Loftus et al. 2018
M_ulcerans SRR6346256	Australia	Australia: Bellarine Peninsula	Homo sapiens	Loftus et al. 2018
M_ulcerans SRR6346257	Australia	Australia: Mornington Peninsula	Homo sapiens	Loftus et al. 2018
M_ulcerans SRR6346258	Australia	Australia: Bellarine Peninsula	Homo sapiens	Loftus et al. 2018
M_ulcerans SRR6346259	Australia	Australia: Bellarine Peninsula	Homo sapiens	Loftus et al. 2018
M_ulcerans SRR6346260	Australia	Australia: Mornington Peninsula	Homo sapiens	Loftus et al. 2018
M_ulcerans SRR6346261	Australia	Australia: Mornington Peninsula	Homo sapiens	Loftus et al. 2018
M_ulcerans SRR6346262	Australia	Australia: Bellarine Peninsula	Homo sapiens	Loftus et al. 2018
M_ulcerans SRR6346263	Australia	Australia: Bellarine Peninsula	Homo sapiens	Loftus et al. 2018
M_ulcerans SRR6346264	Australia	Australia: Bellarine Peninsula	Homo sapiens	Loftus et al. 2018
M_ulcerans SRR6346265	Australia	Australia: Bellarine Peninsula	Homo sapiens	Loftus et al. 2018
M_ulcerans SRR6346270	Australia	Australia: Melbourne	Homo sapiens	Loftus et al. 2018
M_ulcerans SRR6346271	Australia	Australia: Mornington Peninsula	Homo sapiens	Loftus et al. 2018
M_ulcerans SRR6346272	Australia	Australia: Mornington Peninsula	Homo sapiens	Loftus et al. 2018
M_ulcerans SRR6346273	Australia	Australia: Bellarine Peninsula	Homo sapiens	Loftus et al. 2018
M_ulcerans SRR6346274	Australia	Australia: Melbourne	Homo sapiens	Loftus et al. 2018
M_ulcerans SRR6346275	Australia	Australia: Bellarine Peninsula	Homo sapiens	Loftus et al. 2018
M_ulcerans SRR6346276	Australia	Australia: Gippsland	Koala	Loftus et al. 2018
M_ulcerans SRR6346277	Australia	Australia: Melbourne	Homo sapiens	Loftus et al. 2018
M_ulcerans SRR6346278	Australia	Australia: Mornington Peninsula	Homo sapiens	Loftus et al. 2018
M_ulcerans SRR6346279	Australia	Australia: Mornington Peninsula	Homo sapiens	Loftus et al. 2018
M_ulcerans SRR6346280	Australia	Australia: Mornington Peninsula	Homo sapiens	Loftus et al. 2018
M_ulcerans SRR6346281	Australia	Australia: Melbourne	Homo sapiens	Loftus et al. 2018
M_ulcerans SRR6346282	Australia	Australia: Mornington Peninsula	Homo sapiens	Loftus et al. 2018
M_ulcerans SRR6346284	Australia	Australia: Gippsland	Homo sapiens	Loftus et al. 2018
M_ulcerans SRR6346285	Australia	Australia: Gippsland	Homo sapiens	Loftus et al. 2018
M_ulcerans SRR6346286	Australia	Australia: Gippsland	Homo sapiens	Loftus et al. 2018
M_ulcerans SRR6346287	Australia	Australia: Gippsland	Homo sapiens	Loftus et al. 2018
M_ulcerans SRR6346288	Australia	Australia: Bellarine Peninsula	Homo sapiens	Loftus et al. 2018
M_ulcerans SRR6346289	Australia	Australia: Bellarine Peninsula	Homo sapiens	Loftus et al. 2018
M_ulcerans SRR6346290	Australia	Australia: Phillip Island	Homo sapiens	Loftus et al. 2018
M_ulcerans SRR6346291	Australia	Australia: Bellarine Peninsula	Homo sapiens	Loftus et al. 2018
M_ulcerans SRR6346292	Australia	Australia: Gippsland	Homo sapiens	Loftus et al. 2018
M_ulcerans SRR6346293	Australia	Australia: Melbourne	Homo sapiens	Loftus et al. 2018
M_ulcerans SRR6346295	Australia	Australia: Melbourne	Homo sapiens	Loftus et al. 2018
M_ulcerans SRR6346296	Australia	Australia: Bellarine Peninsula	Homo sapiens	Loftus et al. 2018
M_ulcerans SRR6346297	Australia	Australia: Gippsland	Homo sapiens	Loftus et al. 2018
M_ulcerans SRR6346298	Australia	Australia: Melbourne	Homo sapiens	Loftus et al. 2018
M_ulcerans SRR6346299	Australia	Australia: Mornington Peninsula	Homo sapiens	Loftus et al. 2018
M_ulcerans SRR6346300	Australia	Australia: Melbourne	Homo sapiens	Loftus et al. 2018
M_ulcerans SRR6346301	Australia	Australia: Melbourne	Homo sapiens	Loftus et al. 2018
M_ulcerans SRR6346302	Australia	Australia: Melbourne	Homo sapiens	Loftus et al. 2018
M_ulcerans SRR6346303	Australia	Australia: Mornington Peninsula	Homo sapiens	Loftus et al. 2018
M_ulcerans SRR6346304	Australia	Australia: Mornington Peninsula	Homo sapiens	Loftus et al. 2018
M_ulcerans SRR6346305	Australia	Australia: Melbourne	Homo sapiens	Loftus et al. 2018
M_ulcerans SRR6346306	Australia	Australia: Mornington Peninsula	Homo sapiens	Loftus et al. 2018
M_ulcerans SRR6346307	Australia	Australia: Gippsland	Homo sapiens	Loftus et al. 2018
M_ulcerans SRR6346309	Australia	Australia: Gippsland	Homo sapiens	Loftus et al. 2018
M_ulcerans SRR6346310	Australia	Australia: Mornington Peninsula	Homo sapiens	Loftus et al. 2018
M_ulcerans SRR6346314	Australia	Australia: Phillip Island	Homo sapiens	Loftus et al. 2018
M_ulcerans SRR6346316	Australia	Australia: Phillip Island	Homo sapiens	Loftus et al. 2018
M_ulcerans SRR6346317	Australia	Australia: Mornington Peninsula	Homo sapiens	Loftus et al. 2018
M_ulcerans SRR6346318	Australia	Australia: Mornington Peninsula	Homo sapiens	Loftus et al. 2018
M_ulcerans SRR6346319	Australia	Australia: Mornington Peninsula	Homo sapiens	Loftus et al. 2018
M_ulcerans SRR6346320	Australia	Australia: Mornington Peninsula	Homo sapiens	Loftus et al. 2018
M_ulcerans SRR6346321	Australia	Australia: Melbourne	Homo sapiens	Loftus et al. 2018
M_ulcerans SRR6346322	Australia	Australia: Mornington Peninsula	Homo sapiens	Loftus et al. 2018
M_ulcerans SRR6346323	Australia	Australia: Mornington Peninsula	Homo sapiens	Loftus et al. 2018
M_ulcerans SRR6346324	Australia	Australia: Melbourne	Homo sapiens	Loftus et al. 2018
M_ulcerans SRR6346325	Australia	Australia: Mornington Peninsula	Homo sapiens	Loftus et al. 2018
M_ulcerans SRR6346326	Australia	Australia: Bellarine Peninsula	Homo sapiens	Loftus et al. 2018
M_ulcerans SRR6346327	Australia	Australia: Mornington Peninsula	Homo sapiens	Loftus et al. 2018
M_ulcerans SRR6346328	Australia	Australia: Bellarine Peninsula	Homo sapiens	Loftus et al. 2018
M_ulcerans SRR6346329	Australia	Australia: Melbourne	Homo sapiens	Loftus et al. 2018
M_ulcerans SRR6346330	Australia	Australia: Mornington Peninsula	Homo sapiens	Loftus et al. 2018
M_ulcerans SRR6346331	Australia	Australia: Mornington Peninsula	Homo sapiens	Loftus et al. 2018
M_ulcerans SRR6346332	Australia	Australia: Mornington Peninsula	Homo sapiens	Loftus et al. 2018
M_ulcerans SRR6346333	Australia	Australia: Bellarine Peninsula	Canis lupus familiaris	Loftus et al. 2018
M_ulcerans SRR6346334	Australia	Australia: Melbourne	Homo sapiens	Loftus et al. 2018
M_ulcerans SRR6346335	Australia	Australia: Mornington Peninsula	Homo sapiens	Loftus et al. 2018
M_ulcerans SRR6346336	Australia	Australia: Bellarine Peninsula	Homo sapiens	Loftus et al. 2018
M_ulcerans SRR6346337	Australia	Australia: Bellarine Peninsula	Homo sapiens	Loftus et al. 2018
M_ulcerans SRR6346338	Australia	Australia: Bellarine Peninsula	Homo sapiens	Loftus et al. 2018
M_ulcerans SRR6346339	Australia	Australia: Gippsland	Homo sapiens	Loftus et al. 2018
M_ulcerans SRR6346340	Australia	Australia: Gippsland	Homo sapiens	Loftus et al. 2018
M_ulcerans SRR6346341	Australia	Australia: Mornington Peninsula	Homo sapiens	Loftus et al. 2018
M_ulcerans SRR6346342	Australia	Australia: Mornington Peninsula	Homo sapiens	Loftus et al. 2018
M_ulcerans SRR6346343	Australia	Australia: Gippsland	Trichosurus vulpecula	Loftus et al. 2018
M_ulcerans SRR6346344	Australia	Australia: Mornington Peninsula	Homo sapiens	Loftus et al. 2018
M_ulcerans SRR6346345	Australia	Australia: Mornington Peninsula	Homo sapiens	Loftus et al. 2018
M_ulcerans SRR6346346	Australia	Australia: Gippsland	Homo sapiens	Loftus et al. 2018
M_ulcerans SRR6346347	Australia	Australia: Bellarine Peninsula	Homo sapiens	Loftus et al. 2018
M_ulcerans SRR6346348	Australia	Australia: Mornington Peninsula	Homo sapiens	Loftus et al. 2018
M_ulcerans SRR6346349	Australia	Australia: Mornington Peninsula	Homo sapiens	Loftus et al. 2018
M_ulcerans SRR6346350	Australia	Australia: Mornington Peninsula	Homo sapiens	Loftus et al. 2018
M_ulcerans SRR6346351	Australia	Australia: Gippsland	Homo sapiens	Loftus et al. 2018
M_ulcerans SRR6346352	Australia	Australia: Bellarine Peninsula	Homo sapiens	Loftus et al. 2018
M_ulcerans SRR6346353	Australia	Australia: Mornington Peninsula	Trichosurus vulpecula	Loftus et al. 2018
M_ulcerans SRR6346354	Australia	Australia: Mornington Peninsula	Homo sapiens	Loftus et al. 2018
M_ulcerans SRR6346355	Australia	Australia: Mornington Peninsula	Homo sapiens	Loftus et al. 2018
M_ulcerans SRR6346356	Australia	Australia: Mornington Peninsula	Homo sapiens	Loftus et al. 2018
M_ulcerans SRR6346357	Australia	Australia: Melbourne	Homo sapiens	Loftus et al. 2018
M_ulcerans SRR6346358	Australia	Australia: Mornington Peninsula	Homo sapiens	Loftus et al. 2018
M_ulcerans SRR6346359	Australia	Australia: Bellarine Peninsula	Homo sapiens	Loftus et al. 2018
M_ulcerans SRR6346360	Australia	Australia: Melbourne	Homo sapiens	Loftus et al. 2018
M_ulcerans SRR6346361	Australia	Australia: Melbourne	Homo sapiens	Loftus et al. 2018
M_ulcerans SRR6346362	Australia	Australia: Mornington Peninsula	Homo sapiens	Loftus et al. 2018
M_ulcerans SRR6346363	Australia	Australia: Melbourne	Homo sapiens	Loftus et al. 2018
M_ulcerans SRR6346364	Australia	Australia: Bellarine Peninsula	Homo sapiens	Loftus et al. 2018
M_ulcerans SRR6346365	Australia	Australia: Melbourne	Homo sapiens	Loftus et al. 2018
M_ulcerans SRR6346366	Australia	Australia: Melbourne	Homo sapiens	Loftus et al. 2018
M_ulcerans SRR6346367	Australia	Australia: Melbourne	Homo sapiens	Loftus et al. 2018
M_ulcerans SRR6346368	Australia	Australia: Melbourne	Homo sapiens	Loftus et al. 2018
M_ulcerans SRR6346369	Australia	Australia: Mornington Peninsula	Homo sapiens	Loftus et al. 2018
M_ulcerans SRR6346370	Australia	Australia: Melbourne	Homo sapiens	Loftus et al. 2018
M_ulcerans SRR6346371	Australia	Australia: Mornington Peninsula	Homo sapiens	Loftus et al. 2018
M_ulcerans SRR6346372	Australia	Australia: Melbourne	Homo sapiens	Loftus et al. 2018
M_ulcerans SRR6346373	Australia	Australia: Mornington Peninsula	Homo sapiens	Loftus et al. 2018
M_ulcerans SRR6346374	Australia	Australia: Bellarine Peninsula	Homo sapiens	Loftus et al. 2018
M_ulcerans SRR6346375	Australia	Australia: Melbourne	Homo sapiens	Loftus et al. 2018
M_ulcerans SRR6346376	Australia	Australia: Melbourne	Homo sapiens	Loftus et al. 2018
M_ulcerans SRR6346377	Australia	Australia: Phillip Island	Trichosurus vulpecula	Loftus et al. 2018
M_ulcerans SRR6346266	North Australia	Australia: Queensland	Homo sapiens	Loftus et al. 2018
M_ulcerans SRR6346267	North Australia	Australia: Queensland	Homo sapiens	Loftus et al. 2018
M_ulcerans SRR6346269	North Australia	Australia: Darwin	Homo sapiens	Loftus et al. 2018
M_ulcerans SRR6346283	North Australia	Australia: Queensland	Homo sapiens	Loftus et al. 2018
M_ulcerans SRR6346294	North Australia	Australia: Port Hedland	Homo sapiens	Loftus et al. 2018
M_ulcerans SRR6346308	North Australia	Australia: Queensland	Homo sapiens	Loftus et al. 2018
M_ulcerans SRR6346311	North Australia	Australia: Queensland	Homo sapiens	Loftus et al. 2018
M_ulcerans SRR6346312	North Australia	Australia: Queensland	Homo sapiens	Loftus et al. 2018
M_ulcerans SRR6346313	North Australia	Australia: Queensland	Homo sapiens	Loftus et al. 2018
M_ulcerans SRR6346315	North Australia	Australia: Queensland	Homo sapiens	Loftus et al. 2018
M_ulcerans SRR6346268	North Australia	Papua New Guinea	Homo sapiens	Loftus et al. 2018
M_ulcerans_CSURP9950	Australia	Unknown	Homo sapiens	Hammoudi et al. 2020
M_ulcerans_CSURP9949	Unknown	Unknown	Homo sapiens	Hammoudi et al. 2020
M_ulcerans_str_Harvey_Harvey	North America	USA	Homo sapiens	NCBI-Assembly genome
M_ulcerans_CSURQ0185	Africa	Cote d'ivoire	Homo sapiens	Bahadoran et al. 2021
M_ulcerans_Agy99	Africa	Ghana	Homo sapiens	NCBI-Assembly genome
M_ulcerans_strain_SGL03	Africa	Democratic Republic of the Congo	Homo sapiens	NCBI-Assembly genome
Mycobacterium_ulcerans_S4018	Africa	Benin	Homo sapiens	NCBI-Assembly genome
M_ulcerans_CSURP9951	Asia	Japan	Homo sapiens	Hammoudi et al. 2020
M_ulcerans_CSURP9952	North America	USA	Homo sapiens	Hammoudi et al. 2020
M_ulcerans_CSURP9953	Africa	Uganda	Homo sapiens	Hammoudi et al. 2020
M_ulcerans_CSURP9954	Unknown	Unknown	Homo sapiens	Hammoudi et al. 2020
M_ulcerans_subsp_shinshuense_strain_ATCC_33728	Asia	Japan	Homo sapiens	NCBI-Assembly genome
M_ulcerans_subsp_shinshuense_strain_ATCC33728	Asia	Japan	Homo sapiens	NCBI-Assembly genome
M_ulcerans_strain_P7741	South America	French Guiana	Homo sapiens	NCBI-Assembly genome
M_liflandii_128FXT	Africa	Unknown	Frogs	NCBI-Assembly genome
M_marinum_strain_BB170200	Asia	Israel	Fish freshwater	NCBI-Assembly genome
M_marinum_strain_DL240490	Asia	Israel	Fish marine salt	NCBI-Assembly genome
M_pseudoshottsii_JCM_15466	North America	USA	ND	NCBI-Assembly genome
M_pseudoshottsii_L15	North America	USA	Wild marine Fish	NCBI-Assembly genome
Mycobacterium_sp_012931	Asia	China	Fish	NCBI-Assembly genome
M_marinum_B	Europe	France	Fish marine salt	Hammoudi et al. 2020
M_marinum_MB2	Asia	Thailand	Fish freshwater	NCBI-Assembly genome
M_marinum_E11	Europe	Unknown	Fish freshwater	NCBI-Assembly genome
M_marinum_M	Asia	Israel	Homo sapiens	NCBI-Assembly genome
M_marinum_strain_DE4576	North America	USA	Fish freshwater	NCBI-Assembly genome
M_marinum_strain_Davis1_Davis	North America	USA	Fish freshwater	NCBI-Assembly genome
M_marinum_strain_MSS2	North America	USA	Fish freshwater	NCBI-Assembly genome
M_marinum_strain_HL1506	Asia	Japan	Fish freshwater	NCBI-Assembly genome
M_marinum_ATCC_927	North America	USA: Philadelphia	Soft water Fish	NCBI-Assembly genome
M_marinum_str_Europe	Europe	Unknown	Fish marine salt	NCBI-Assembly genome
M_marinum_strain_1218R	North America	USA	Fish marine salt	NCBI-Assembly genome
M_marinum_strain_1218RDel	Europe	UK	Fish marine salt	NCBI-Assembly genome
M_marinum_strain_CCUG20998	North America	USA	Fish marine salt	NCBI-Assembly genome
M_marinum_strain_DE4381	North America	USA	Fish marine salt	NCBI-Assembly genome
M_marinum_strain_DSM_43518	North America	USA	Fish marine salt	NCBI-Assembly genome
M_marinum_strain_DSM_43519	North America	USA	Fish marine salt	NCBI-Assembly genome
M_marinum_strain_DSM_44344	North America	USA	Fish marine salt	NCBI-Assembly genome
M_marinum_strain_KST214_KST	North America	USA	Fish freshwater	NCBI-Assembly genome
M_marinum_strain_MSS4	North America	USA	Fish freshwater	NCBI-Assembly genome
M_marinum_strain_NCTC2275	North America	USA	Fish marine salt	NCBI-Assembly genome
M_marinum_strain_VIMS9	North America	USA	Fish freshwater	NCBI-Assembly genome
PQBM010001001_M_marinum_strain_M	Europe	UK	Homo sapiens	NCBI-Assembly genome
PQBN010001001_M_marinum_E11	Asia	Israel	Fish freshwater	NCBI-Assembly genome
PQBO010001001_M_marinum_strain_1218R	Europe	UK	Fish marine salt	NCBI-Assembly genome

## Sheet: Table S2
		AP018410.1_M_pseudoshottsii_JCM_15466_DNA	BCND01000001.1_M_pseudoshottsii_DNA	PEDJ01000001.1_M_marinum_strain_DL240490_DL240490	M_sp._012931	CP003899.1_M_liflandii_128FXT	PEDI01000001.1_M_marinum_strain_BB170200_BB170200	M_MarinumB	ANPM01000001.1_M_marinum_MB2	CP000854.1_M_marinum_M	PQBN01000100.1_M_marinum_E11	CP025779.1_M_marinum_strain_1218R	PECZ01000001.1_M_marinum_strain_DE4381_DE4381	ANPL01000001.1_M_marinum_str._Europe	AP018496.1_M_marinum_ATCC_927_DNA	CP024190.1_M_marinum_strain_CCUG20998	PQBO01000100.1_M_marinum_strain_1218R	PEDC01000001.1_M_marinum_strain_DSM_44344_DSM44344	PEDD01000001.1_M_marinum_strain_NCTC2275_NCTC2275	PEDB01000001.1_M_marinum_strain_DSM_43519_DSM43519	PQBL01000100.1_M_marinum_strain_1218RDel	PQBM01000100.1_M_marinum_strain_M	HG917972.2_M_marinum_E11_main	PEDA01000001.1_M_marinum_strain_DSM_43518_DSM43518	PEDF01000001.1_M_marinum_strain_Davis1_Davis	PEDG01000001.1_M_marinum_strain_MSS4_MSS4	PEDE01000001.1_M_marinum_strain_KST214_KST	PEDH01000001.1_M_marinum_strain_MSS2_MSS2	PECY01000001.1_M_marinum_strain_VIMS9_VIMS	KZ269913.1_M_marinum_strain_HL1506	PEDK01000001.1_M_marinum_strain_DE4576_DE4576	AP017624.1_M_ulcerans_subsp._shinshuense_ATCC33728	AP017635.1_M_ulcerans_subsp._shinshuense_ATCC_33728	CSURP9951	CSURP9952	CSURP9953	CSURP9954	CABDUY010000001.1_M_ulcerans_strain_P7741	SRR2776285	SRR2776283	SRR2776292	SRR2776293	SRR2776297	SRR2776298	SRR2776299	SRR2776300	SRR2776301	SRR2776312	SRR3223930
Taxa	JAOL01000001.1_M_ulcerans_str._Harvey_Harvey	10637	10513	10618	10089	9519	10238	12892	13421	16396	16367	26019	25946	26216	25973	26439	25996	26410	26414	26386	26295	26215	26310	26137	22079	25202	26621	17943	26166	19455	15546	11165	11073	11159	11267	11128	11153	11004	2958	2926	2908	2965	2958	2904	2908	2957	2954	2959	2914
2.1	SRR6346204	12642	12300	12335	12074	10930	11835	15212	15947	19818	19782	32762	32690	32616	31960	32896	32359	32860	32849	32779	32776	32596	32739	32586	27269	31399	33196	22019	32500	24011	18699	13196	13078	13190	13246	13141	13186	13173	2396	2396	2332	2402	2394	2328	2323	2391	2389	2393	2338
	SRR6346205	12619	12277	12312	12053	10907	11811	15209	15926	19792	19761	32735	32664	32593	31944	32872	32353	32836	32824	32755	32764	32599	32712	32558	27246	31368	33166	21995	32473	23985	18673	13175	13062	13173	13251	13142	13169	13174	2373	2374	2321	2380	2371	2322	2326	2369	2367	2373	2333
	SRR6346206	12588	12247	12283	12022	10880	11788	15182	15894	19767	19738	32707	32636	32561	31904	32840	32326	32804	32795	32751	32723	32567	32682	32532	27218	31343	33141	21969	32446	23950	18644	13146	13032	13144	13220	13117	13142	13134	2371	2373	2319	2379	2370	2320	2323	2367	2366	2371	2331
	SRR6346207	12687	12345	12379	11924	10971	11862	15255	15984	19852	19821	32792	32721	32634	31988	32925	32406	32889	32877	32836	32808	32644	32769	32617	27303	31432	33223	22057	32531	24037	18730	13241	13124	13237	13295	13205	13233	13229	2710	2711	2650	2717	2708	2659	2654	2706	2704	2710	2670
	SRR6346208	12694	12358	12393	12129	10991	11891	15296	16014	19884	19851	32847	32771	32697	32038	32977	32449	32943	32931	32860	32859	32705	32825	32660	27355	31471	33276	22083	32580	24072	18771	13254	13149	13256	13325	13222	13250	13205	2393	2393	2339	2399	2391	2340	2343	2388	2385	2391	2360
	SRR6346209	12619	12278	12313	12051	10909	11815	15211	15925	19796	19768	32736	32665	32591	31933	32870	32355	32835	32825	32755	32753	32592	32713	32563	27246	31376	33171	21995	32475	23983	18671	13178	13065	13174	13249	13144	13170	13160	2374	2375	2313	2382	2373	2322	2317	2369	2368	2373	2326
	SRR6346210	12624	12283	12318	12057	10913	11820	15212	15929	19802	19770	32740	32669	32594	31938	32874	32353	32838	32828	32758	32756	32590	32717	32566	27249	31381	33174	22001	32479	23995	18681	13182	13069	13178	13251	13146	13174	13173	2377	2378	2315	2384	2376	2324	2319	2372	2371	2376	2336
	SRR6346211	12598	12256	12291	12032	10884	11792	15186	15904	19773	19741	32716	32645	32571	31918	32850	32329	32815	32804	32762	32737	32570	32693	32542	27229	31353	33149	21974	32456	23969	18654	13157	13043	13155	13229	13122	13151	13142	2377	2378	2316	2384	2375	2326	2322	2373	2371	2377	2336
	SRR6346212	12645	12303	12339	12079	10936	11842	15216	15952	19823	19793	32776	32705	32631	31974	32910	32387	32877	32865	32794	32793	32628	32753	32601	27283	31412	33209	22026	32516	24016	18702	13203	13086	13198	13266	13167	13195	13193	2394	2394	2341	2401	2392	2341	2344	2389	2386	2392	2361
	SRR6346213	12631	12285	12322	12064	10920	11824	15214	15937	19810	19777	32756	32685	32611	31953	32890	32371	32858	32842	32775	32772	32608	32733	32582	27264	31394	33188	22012	32495	23998	18688	13190	13073	13185	13251	13153	13182	13170	2385	2386	2322	2392	2383	2334	2329	2377	2378	2384	2334
	SRR6346214	12636	12295	12332	12069	10928	11836	15221	15941	19814	19786	32749	32678	32604	31946	32883	32370	32847	32838	32767	32766	32610	32727	32575	27261	31391	33183	22011	32487	23989	18689	13196	13079	13191	13263	13164	13189	13181	2394	2396	2342	2402	2393	2343	2346	2390	2389	2394	2354
	SRR6346215	12629	12286	12324	12062	10916	11824	15215	15935	19807	19774	32753	32682	32607	31944	32887	32363	32851	32841	32771	32769	32601	32732	32573	27260	31388	33187	22007	32486	24002	18686	13188	13071	13183	13252	13148	13179	13172	2381	2381	2318	2387	2379	2326	2321	2376	2374	2379	2337
	SRR6346216	12671	12332	12368	12105	10966	11867	15263	15983	19852	19818	32817	32740	32668	32006	32948	32418	32914	32901	32830	32829	32670	32792	32628	27319	31441	33244	22062	32547	24048	18740	13231	13116	13227	13298	13195	13222	13177	2376	2376	2322	2382	2374	2323	2326	2371	2368	2374	2343
	SRR6346217	12622	12280	12317	12054	10912	11819	15212	15929	19801	19771	32753	32682	32608	31951	32887	32365	32854	32842	32771	32770	32606	32730	32578	27261	31390	33186	22004	32493	23995	18676	13181	13064	13177	13250	13147	13174	13169	2372	2373	2320	2379	2370	2321	2324	2368	2365	2371	2340
	SRR6346218	12621	12280	12317	12055	10913	11820	15211	15926	19802	19771	32742	32671	32598	31941	32877	32357	32841	32832	32761	32760	32598	32720	32568	27258	31381	33177	22003	32482	23991	18679	13181	13064	13178	13249	13145	13173	13171	2374	2376	2322	2382	2373	2323	2326	2370	2369	2374	2342
	SRR6346219	12670	12331	12392	12104	10966	11866	15282	15988	19859	19823	32823	32746	32673	32010	32953	32427	32919	32906	32835	32834	32680	32798	32636	27327	31448	33254	22067	32554	24047	18746	13231	13123	13229	13296	13197	13223	13198	2397	2397	2343	2403	2395	2344	2347	2392	2389	2395	2356
	SRR6346220	12628	12286	12321	12060	10917	11824	15214	15934	19806	19775	32748	32677	32602	31946	32882	32357	32846	32836	32766	32764	32594	32725	32575	27256	31389	33180	22007	32487	23999	18686	13184	13071	13181	13251	13146	13176	13173	2379	2380	2317	2386	2378	2324	2319	2374	2373	2378	2336
	CSURP9949	12591	12251	12286	12026	10886	11790	15169	15889	19770	19742	32681	32610	32536	31876	32815	32301	32779	32769	32726	32698	32540	32657	32519	27211	31327	33114	21958	32417	23943	18632	13143	13027	13142	13215	13112	13137	13128	2382	2383	2330	2389	2380	2331	2334	2378	2376	2382	2342
	CSURP9950	12655	12312	12349	12089	10950	11852	15234	15957	19835	19804	32761	32690	32617	31960	32896	32378	32860	32848	32807	32779	32616	32737	32586	27278	31394	33194	22026	32499	24014	18698	13208	13091	13207	13276	13175	13202	13159	2442	2444	2390	2450	2441	2391	2394	2436	2437	2442	2410
	SRR6346221	12671	12329	12366	12103	10966	11866	15263	15983	19851	19819	32818	32741	32668	32006	32948	32418	32914	32901	32830	32829	32670	32793	32628	27319	31442	33245	22066	32548	24049	18741	13227	13114	13221	13293	13190	13217	13179	2377	2377	2323	2383	2375	2324	2327	2372	2369	2375	2344
	SRR6346222	12621	12278	12316	12055	10912	11818	15211	15929	19799	19767	32739	32668	32593	31935	32872	32352	32837	32827	32757	32755	32589	32715	32564	27248	31377	33173	22000	32478	23990	18677	13178	13064	13175	13245	13140	13169	13171	2377	2378	2315	2385	2376	2325	2320	2372	2371	2375	2336
	SRR6346223	12621	12279	12315	12054	10911	11818	15206	15925	19799	19771	32734	32663	32589	31931	32868	32351	32832	32824	32752	32751	32591	32710	32559	27249	31370	33165	21996	32474	23978	18675	13180	13064	13177	13251	13148	13174	13161	2379	2381	2328	2387	2378	2329	2332	2376	2374	2380	2340
	SRR6346224	12625	12284	12319	12058	10915	11821	15213	15931	19803	19772	32745	32674	32599	31943	32879	32358	32843	32833	32763	32761	32595	32722	32572	27254	31383	33179	22001	32483	23996	18684	13182	13067	13180	13251	13146	13176	13166	2377	2378	2315	2384	2376	2322	2317	2372	2371	2376	2334
	SRR6346225	12633	12291	12327	12067	10918	11825	15205	15937	19802	19757	32738	32667	32592	31943	32871	32337	32839	32826	32756	32763	32583	32715	32572	27249	31374	33169	22001	32477	23996	18685	13191	13077	13188	13250	13140	13183	13137	2391	2392	2315	2398	2389	2339	2335	2387	2384	2387	2318
	SRR6346226	12589	12246	12282	12022	10878	11784	15166	15881	19765	19735	32682	32611	32537	31879	32816	32298	32781	32769	32727	32699	32535	32658	32509	27205	31340	33112	21961	32419	23953	18639	13148	13032	13144	13217	13113	13141	13138	2375	2377	2315	2383	2374	2324	2318	2371	2369	2375	2335
	SRR6346227	12665	12325	12358	12100	10952	11850	15258	15974	19846	19815	32798	32727	32639	31991	32933	32373	32900	32886	32845	32816	32652	32774	32617	27306	31432	33230	22046	32529	24040	18727	13217	13109	13220	13268	13183	13211	13198	2400	2402	2341	2408	2399	2350	2345	2397	2394	2400	2361
	SRR6346228	12600	12259	12294	12033	10888	11795	15187	15906	19778	19745	32719	32648	32573	31917	32853	32330	32817	32807	32764	32735	32567	32696	32544	27229	31356	33153	21976	32458	23970	18656	13157	13042	13154	13225	13120	13150	13145	2380	2381	2318	2386	2378	2327	2322	2376	2374	2379	2337
	SRR6346229	12628	12287	12322	12061	10916	11823	15216	15936	19807	19774	32752	32681	32605	31950	32886	32362	32853	32840	32770	32768	32599	32729	32578	27260	31389	33186	22008	32491	24002	18686	13187	13073	13183	13253	13148	13179	13173	2380	2381	2318	2386	2378	2326	2321	2376	2373	2378	2336
	SRR6346230	12630	12289	12324	12066	10921	11830	15211	15934	19799	19769	32756	32679	32605	31939	32883	32362	32851	32840	32760	32766	32610	32728	32566	27261	31380	33182	22006	32489	23996	18685	13185	13073	13183	13256	13151	13179	13165	2373	2374	2322	2381	2372	2322	2325	2369	2366	2372	2342
	SRR6346231	12624	12282	12318	12056	10912	11818	15212	15929	19800	19767	32744	32672	32598	31942	32878	32356	32842	32831	32761	32759	32593	32721	32569	27251	31382	33179	22002	32482	23993	18680	13181	13063	13175	13248	13142	13171	13172	2378	2378	2316	2384	2376	2325	2320	2373	2371	2377	2337
	SRR6346232	12627	12286	12321	12060	10914	11822	15217	15932	19805	19773	32744	32673	32598	31942	32878	32357	32842	32832	32762	32760	32594	32721	32570	27255	31384	33178	22002	32483	23998	18684	13183	13079	13180	13253	13148	13176	13175	2378	2378	2316	2384	2376	2325	2320	2373	2371	2377	2337
	SRR6346233	12624	12283	12318	12057	10914	11820	15211	15929	19802	19770	32744	32673	32598	31942	32878	32356	32842	32832	32762	32760	32593	32721	32570	27251	31382	33178	22002	32483	23993	18681	13181	13065	13179	13251	13146	13175	13170	2376	2377	2314	2383	2375	2322	2317	2371	2370	2375	2334
	SRR6346234	12594	12252	12287	12027	10881	11791	15182	15891	19768	19741	32709	32638	32566	31906	32843	32325	32811	32797	32755	32726	32562	32686	32537	27222	31348	33142	21970	32448	23955	18649	13149	13032	13144	13220	13115	13141	13135	2378	2378	2317	2385	2376	2326	2321	2373	2370	2376	2330
	SRR6346235	12601	12259	12294	12034	10891	11799	15183	15907	19779	19749	32714	32643	32565	31913	32849	32323	32814	32804	32761	32732	32560	32692	32543	27227	31354	33146	21981	32457	23968	18655	13161	13045	13158	13226	13121	13155	13148	2383	2385	2323	2391	2382	2327	2322	2379	2378	2383	2338
	SRR6346236	12597	12255	12290	12029	10887	11794	15184	15902	19771	19741	32712	32641	32569	31908	32846	32323	32811	32801	32758	32729	32562	32689	32540	27225	31352	33141	21976	32453	23962	18647	13154	13036	13150	13225	13120	13148	13142	2377	2378	2316	2385	2376	2325	2320	2372	2371	2376	2337
	SRR6346237	12603	12261	12297	12037	10892	11800	15196	15909	19780	19750	32725	32654	32572	31923	32859	32337	32824	32814	32771	32742	32574	32702	32553	27237	31364	33156	21984	32465	23973	18660	13163	13057	13158	13231	13127	13155	13153	2382	2384	2322	2390	2381	2331	2326	2378	2377	2382	2342
	SRR6346238	12599	12255	12292	12032	10887	11794	15182	15902	19774	19744	32717	32646	32570	31915	32851	32326	32816	32806	32763	32734	32563	32694	32544	27227	31357	33148	21976	32457	23965	18650	13155	13039	13151	13221	13117	13148	13147	2380	2381	2319	2388	2379	2325	2320	2375	2374	2379	2337
	SRR6346239	12584	12242	12277	12017	10877	11785	15159	15871	19749	19719	32697	32626	32562	31884	32820	32298	32785	32775	32732	32703	32546	32674	32526	27218	31336	33127	21959	32440	23945	18633	13142	13026	13138	13213	13106	13135	13135	2372	2374	2312	2381	2372	2321	2316	2368	2367	2372	2333
	SRR6346240	12603	12261	12297	12036	10893	11798	15183	15905	19773	19742	32714	32643	32562	31912	32848	32322	32813	32803	32760	32731	32559	32691	32541	27228	31354	33144	21979	32455	23966	18650	13157	13040	13153	13222	13117	13149	13146	2385	2386	2323	2393	2384	2330	2325	2380	2379	2383	2341
	SRR6346241	12634	12293	12329	12067	10922	11828	15216	15936	19807	19776	32746	32675	32592	31944	32880	32356	32845	32835	32765	32763	32593	32723	32573	27258	31385	33180	22009	32487	23998	18682	13190	13072	13184	13252	13147	13181	13174	2391	2392	2331	2398	2389	2335	2330	2387	2385	2391	2346
	SRR6346242	12601	12259	12295	12034	10888	11796	15190	15902	19774	19747	32713	32642	32560	31910	32847	32330	32815	32802	32759	32730	32567	32690	32540	27224	31352	33145	21978	32453	23960	18649	13157	13043	13155	13228	13122	13149	13138	2386	2387	2326	2393	2384	2335	2330	2382	2379	2385	2338
	SRR6346243	12595	12254	12289	12030	10883	11792	15183	15899	19771	19740	32707	32636	32560	31905	32841	32324	32806	32796	32753	32724	32559	32684	32534	27222	31346	33139	21970	32447	23960	18650	13154	13038	13150	13223	13119	13147	13147	2377	2379	2317	2386	2377	2326	2321	2373	2372	2377	2338
	SRR6346244	12599	12258	12292	12034	10886	11792	15188	15903	19776	19745	32719	32648	32573	31917	32853	32333	32821	32807	32765	32736	32570	32696	32546	27230	31357	33152	21975	32459	23969	18653	13156	13040	13153	13226	13122	13150	13149	2379	2380	2319	2386	2377	2328	2323	2375	2372	2378	2339
	SRR6346245	12591	12247	12283	12023	10880	11784	15180	15895	19766	19739	32702	32631	32557	31899	32836	32318	32800	32789	32748	32719	32555	32679	32529	27215	31342	33131	21965	32441	23953	18640	13150	13033	13146	13221	13116	13142	13133	2375	2377	2315	2383	2374	2324	2319	2371	2370	2375	2327
	SRR6346246	12591	12249	12285	12023	10879	11787	15180	15893	19763	19736	32706	32635	32561	31903	32840	32322	32805	32795	32752	32723	32559	32683	32533	27217	31346	33137	21969	32445	23951	18637	13149	13032	13144	13219	13114	13141	13131	2375	2377	2316	2383	2374	2325	2320	2372	2370	2376	2328
	SRR6346247	12617	12275	12311	12051	10905	11814	15200	15918	19780	19750	32730	32659	32595	31926	32862	32341	32830	32817	32747	32745	32580	32707	32557	27247	31369	33159	21990	32471	23975	18667	13175	13060	13170	13243	13138	13166	13164	2374	2374	2313	2381	2372	2322	2317	2369	2366	2372	2334
	SRR6346248	12657	12315	12351	12091	10948	11852	15225	15964	19837	19785	32778	32707	32634	31983	32913	32367	32880	32867	32797	32796	32612	32756	32604	27290	31415	33208	22039	32518	24023	18719	13210	13149	13205	13254	13153	13203	13198	2406	2408	2330	2415	2406	2355	2358	2402	2400	2387	2343
	SRR6346249	12639	12298	12334	12073	10930	11839	15192	15947	19820	19786	32767	32696	32622	31965	32901	32357	32868	32856	32812	32784	32598	32742	32588	27278	31401	33202	22020	32507	24015	18698	13198	13085	13197	13241	13142	13194	13168	2414	2415	2359	2421	2412	2341	2344	2410	2407	2410	2357
	SRR6346250	12696	12355	12390	12129	10986	11892	15211	16002	19867	19768	32812	32741	32666	32014	32946	32353	32910	32899	32830	32828	32590	32789	32638	27322	31450	33245	22071	32551	24062	18752	13254	13140	13250	13249	13144	13246	13173	2452	2454	2315	2460	2452	2400	2395	2448	2447	2445	2339
	SRR6346251	12633	12291	12327	12067	10921	11829	15209	15938	19811	19781	32756	32685	32611	31954	32890	32368	32857	32845	32774	32773	32609	32733	32581	27265	31392	33187	22012	32495	24001	18689	13192	13076	13188	13257	13158	13185	13184	2383	2385	2332	2391	2382	2333	2336	2380	2377	2383	2352
	SRR6346252	12625	12285	12320	12059	10915	11822	15215	15933	19806	19773	32745	32674	32599	31943	32879	32357	32843	32833	32763	32761	32594	32722	32572	27255	31386	33178	22004	32484	23999	18684	13185	13071	13181	13253	13148	13177	13172	2379	2381	2317	2386	2378	2327	2322	2375	2374	2378	2337
	SRR6346253	12631	12290	12325	12064	10918	11825	15220	15937	19808	19776	32753	32682	32607	31950	32887	32364	32851	32841	32771	32769	32602	32730	32579	27261	31390	33188	22009	32492	24003	18688	13187	13075	13184	13256	13149	13180	13177	2382	2382	2320	2388	2380	2328	2323	2377	2375	2381	2340
	SRR6346254	12617	12276	12311	12051	10907	11815	15197	15924	19794	19762	32734	32663	32588	31931	32868	32340	32833	32823	32780	32751	32578	32711	32563	27247	31374	33166	21996	32476	23987	18676	13172	13059	13171	13233	13128	13165	13157	2398	2400	2336	2407	2398	2340	2335	2394	2393	2396	2350
	SRR6346255	12673	12332	12368	12106	10960	11866	15256	15975	19843	19809	32771	32700	32597	31968	32904	32384	32869	32859	32816	32796	32622	32748	32598	27288	31410	33202	22044	32510	24033	18719	13227	13113	13228	13296	13190	13220	13210	2458	2459	2397	2465	2456	2407	2402	2454	2452	2458	2417
	SRR6346256	12688	12347	12384	12122	10982	11885	15266	16001	19872	19838	32838	32761	32687	32025	32967	32436	32933	32920	32849	32848	32689	32813	32649	27339	31462	33265	22080	32567	24069	18762	13248	13138	13247	13310	13211	13240	13193	2392	2392	2337	2398	2390	2339	2342	2387	2384	2389	2358
	SRR6346257	12630	12290	12326	12064	10919	11824	15214	15934	19805	19772	32751	32680	32605	31948	32885	32360	32849	32839	32769	32766	32596	32728	32576	27258	31388	33185	22007	32490	23999	18686	13184	13067	13180	13248	13143	13176	13175	2385	2385	2322	2391	2383	2329	2323	2380	2378	2383	2340
	SRR6346258	12612	12270	12307	12044	10901	11807	15204	15919	19786	19759	32733	32662	32587	31938	32866	32349	32833	32821	32750	32758	32599	32710	32558	27243	31369	33163	21992	32470	23974	18663	13172	13055	13169	13247	13139	13164	13158	2370	2372	2318	2378	2369	2319	2323	2366	2364	2369	2322
	SRR6346259	12604	12261	12298	12038	10894	11801	15193	15910	19782	19751	32719	32648	32574	31917	32853	32334	32818	32808	32765	32736	32571	32696	32547	27232	31358	33152	21982	32460	23974	18659	13161	13045	13159	13232	13127	13155	13149	2384	2386	2324	2392	2383	2333	2327	2380	2378	2384	2344
	SRR6346260	12626	12285	12320	12060	10915	11822	15218	15934	19807	19775	32751	32680	32605	31949	32885	32363	32852	32839	32769	32767	32600	32728	32577	27260	31388	33186	22004	32490	24000	18684	13185	13073	13181	13253	13148	13178	13174	2379	2380	2318	2385	2377	2326	2321	2375	2372	2378	2337
	SRR6346261	12627	12286	12321	12060	10916	11821	15216	15933	19805	19773	32735	32664	32592	31937	32873	32351	32837	32827	32757	32769	32585	32713	32563	27245	31374	33170	21998	32474	23996	18683	13181	13069	13178	13250	13142	13174	13177	2379	2380	2316	2386	2378	2326	2321	2374	2373	2377	2337
	SRR6346262	12600	12258	12293	12032	10886	11794	15200	15904	19776	19745	32714	32643	32569	31912	32848	32331	32813	32803	32760	32731	32566	32691	32541	27225	31354	33146	21977	32454	23965	18651	13158	13055	13155	13228	13123	13151	13146	2382	2383	2322	2389	2380	2331	2326	2378	2375	2382	2342
	SRR6346263	12682	12341	12378	12115	10979	11880	15257	15998	19867	19833	32818	32741	32668	32005	32948	32420	32914	32901	32830	32829	32673	32793	32630	27327	31442	33250	22074	32549	24041	18752	13244	13135	13243	13307	13208	13237	13183	2395	2395	2338	2401	2393	2342	2345	2390	2387	2393	2351
	SRR6346264	12621	12274	12310	12053	10912	11816	15204	15925	19798	19771	32733	32662	32589	31931	32868	32353	32833	32820	32753	32751	32588	32711	32560	27245	31373	33163	22000	32472	23981	18673	13178	13061	13175	13244	13145	13171	13159	2378	2380	2318	2386	2377	2327	2322	2371	2373	2378	2330
	SRR6346265	12511	12168	12203	11946	10799	11706	15092	15813	19687	19656	32608	32537	32463	31806	32742	32223	32706	32696	32653	32625	32466	32587	32435	27144	31245	33113	21868	32348	23852	18566	13063	12947	13063	13130	13030	13057	13055	2376	2377	2324	2383	2374	2325	2327	2370	2370	2376	2344
	SRR6346270	12659	12317	12352	12093	10950	11857	15248	15954	19833	19806	32769	32698	32617	31967	32904	32387	32869	32859	32816	32787	32624	32747	32600	27284	31408	33203	22034	32511	24019	18713	13217	13101	13213	13288	13183	13210	13194	2442	2443	2382	2449	2440	2391	2386	2438	2436	2442	2394
	SRR6346271	12590	12249	12285	12023	10877	11785	15178	15894	19765	19735	32703	32632	32557	31900	32836	32320	32803	32790	32748	32719	32555	32679	32528	27214	31341	33134	21965	32441	23955	18640	13145	13028	13143	13214	13109	13137	13134	2375	2376	2315	2382	2373	2324	2319	2371	2368	2374	2335
	SRR6346272	12629	12288	12323	12063	10917	11824	15216	15935	19808	19774	32746	32675	32600	31943	32880	32358	32844	32834	32764	32762	32595	32723	32573	27257	31387	33180	22005	32485	24002	18687	13187	13072	13184	13254	13150	13180	13174	2380	2381	2316	2387	2379	2327	2322	2375	2374	2377	2337
	SRR6346273	12596	12255	12290	12029	10884	11791	15184	15901	19772	19741	32712	32641	32567	31910	32846	32327	32811	32799	32758	32729	32564	32689	32540	27225	31352	33143	21973	32453	23963	18647	13154	13037	13150	13223	13118	13146	13141	2379	2380	2319	2386	2377	2328	2323	2375	2373	2379	2339
	SRR6346274	12629	12287	12322	12062	10919	11826	15216	15934	19804	19774	32744	32673	32590	31942	32878	32356	32846	32833	32763	32761	32593	32721	32571	27255	31383	33175	22008	32485	23997	18685	13184	13071	13181	13254	13149	13177	13177	2383	2385	2323	2392	2383	2332	2327	2379	2377	2382	2344
	SRR6346275	12605	12264	12298	12039	10892	11795	15187	15909	19781	19744	32720	32649	32574	31917	32853	32322	32818	32806	32765	32736	32566	32695	32546	27234	31358	33151	21980	32460	23975	18659	13161	13047	13161	13229	13123	13157	13153	2384	2386	2319	2392	2383	2333	2328	2380	2379	2380	2339
	SRR6346276	12599	12257	12292	12033	10887	11793	15186	15904	19776	19743	32715	32644	32570	31910	32849	32329	32817	32803	32760	32732	32565	32692	32542	27226	31353	33148	21975	32454	23965	18655	13158	13045	13156	13225	13121	13152	13142	2381	2384	2317	2390	2381	2331	2326	2378	2376	2376	2329
	SRR6346277	12672	12332	12279	12102	10972	11821	15142	16023	19893	19849	32650	32578	32496	31898	32783	32315	32754	32733	32660	32660	32504	32635	32474	27183	31273	33102	22075	32359	23998	18761	13319	13223	13329	13372	13285	13320	13105	2366	2367	2298	2373	2364	2313	2308	2360	2359	2366	2309
	SRR6346278	12626	12284	12319	12058	10913	11820	15214	15933	19805	19772	32751	32679	32605	31943	32885	32362	32849	32838	32768	32766	32601	32730	32570	27256	31386	33185	22005	32483	23998	18684	13185	13068	13180	13252	13147	13176	13173	2379	2379	2317	2385	2377	2325	2320	2374	2372	2378	2337
	SRR6346279	12625	12284	12318	12059	10913	11821	15216	15929	19802	19774	32740	32669	32595	31937	32874	32359	32839	32829	32786	32757	32596	32717	32568	27226	31379	33172	22001	32480	23987	18679	13185	13071	13180	13255	13151	13177	13165	2396	2397	2336	2403	2394	2345	2340	2392	2390	2396	2348
	SRR6346280	12720	12378	12413	12153	11013	11916	15307	16014	19884	19857	32831	32760	32668	32028	32965	32448	32930	32920	32877	32848	32685	32808	32659	27344	31471	33264	22099	32570	24079	18767	13280	13167	13278	13353	13248	13274	13253	2504	2506	2444	2512	2503	2453	2448	2500	2499	2504	2456
	SRR6346281	12605	12263	12298	12038	10891	11800	15190	15906	19779	19749	32719	32648	32568	31917	32853	32332	32818	32808	32765	32736	32569	32696	32548	27231	31357	33153	21982	32460	23972	18661	13159	13043	13157	13230	13125	13153	13149	2383	2383	2322	2390	2381	2331	2326	2378	2376	2382	2343
	SRR6346282	12607	12265	12300	12041	10895	11802	15193	15911	19777	19750	32717	32646	32564	31915	32852	32334	32820	32807	32764	32735	32571	32695	32545	27232	31356	33147	21985	32458	23967	18653	13165	13049	13162	13237	13132	13158	13146	2392	2393	2332	2399	2390	2341	2336	2388	2385	2391	2344
	SRR6346284	12635	12293	12329	12068	10924	11831	15197	15933	19810	19763	32738	32666	32592	31937	32871	32335	32835	32825	32755	32754	32574	32713	32563	27254	31374	33169	22002	32475	23984	18677	13185	13069	13184	13238	13135	13179	13171	2393	2394	2322	2400	2391	2342	2345	2389	2387	2374	2334
	SRR6346285	12649	12307	12343	12082	10942	11843	15214	15951	19827	19792	32768	32697	32623	31966	32902	32371	32869	32857	32786	32785	32616	32744	32593	27279	31401	33202	22025	32507	24012	18701	13196	13079	13193	13255	13156	13188	13189	2395	2396	2338	2402	2393	2344	2347	2391	2388	2394	2358
	SRR6346286	12453	12111	12148	11885	10743	11650	15020	15742	19626	19599	32541	32470	32394	31735	32673	32156	32637	32628	32584	32555	32399	32517	32362	27069	31205	32975	21829	32279	23812	18502	13010	12886	13007	13076	12979	13004	13000	2387	2388	2335	2394	2385	2336	2333	2383	2381	2387	2338
	SRR6346287	12682	12342	12377	12116	10978	11875	15295	16005	19875	19843	32837	32765	32695	32043	32974	32416	32941	32928	32850	32865	32706	32813	32653	27335	31463	33269	22081	32566	24062	18757	13239	13156	13247	13317	13212	13237	13228	2380	2382	2329	2387	2379	2329	2333	2377	2373	2380	2332
	SRR6346288	12619	12277	12314	12052	10909	11813	15212	15923	19793	19762	32736	32665	32589	31942	32869	32347	32832	32823	32752	32760	32597	32713	32558	27241	31369	33167	22000	32474	23985	18678	13174	13067	13168	13246	13138	13165	13169	2370	2370	2316	2376	2368	2317	2321	2365	2363	2369	2329
	SRR6346289	12628	12287	12324	12063	10919	11827	15211	15935	19806	19776	32761	32685	32611	31954	32890	32361	32857	32845	32774	32773	32602	32733	32582	27266	31392	33187	22011	32496	24001	18687	13188	13071	13183	13248	13145	13179	13171	2378	2379	2326	2385	2376	2320	2323	2374	2371	2377	2339
	SRR6346290	12603	12263	12299	12039	10895	11797	15196	15911	19786	19755	32734	32663	32589	31933	32869	32344	32836	32824	32780	32752	32591	32712	32560	27245	31370	33169	21990	32475	23979	18668	13157	13043	13154	13226	13123	13150	13145	2374	2376	2323	2382	2373	2324	2327	2371	2368	2374	2343
	SRR6346291	12605	12262	12299	12039	10893	11797	15202	15915	19787	19755	32734	32663	32595	31932	32874	32348	32841	32828	32786	32757	32589	32713	32556	27245	31370	33165	21986	32469	23981	18668	13160	13052	13157	13229	13124	13152	13151	2380	2381	2320	2387	2378	2329	2324	2376	2373	2379	2340
	SRR6346292	12643	12301	12337	12076	10933	11841	15217	15948	19824	19793	32766	32695	32621	31965	32900	32379	32867	32855	32784	32783	32620	32742	32590	27275	31403	33199	22025	32505	24012	18698	13202	13087	13199	13268	13169	13196	13191	2394	2397	2343	2403	2394	2344	2347	2391	2389	2394	2363
	SRR6346293	12610	12268	12304	12044	10903	11805	15198	15920	19794	19765	32743	32672	32603	31939	32882	32353	32849	32836	32793	32765	32598	32721	32562	27252	31377	33179	21997	32477	23984	18675	13166	13055	13168	13231	13126	13161	13141	2384	2386	2333	2392	2383	2324	2327	2380	2378	2383	2335
	SRR6346295	12637	12295	12330	12071	10927	11833	15221	15940	19810	19782	32744	32673	32592	31942	32879	32360	32844	32834	32764	32762	32597	32722	32573	27260	31384	33177	22012	32484	24001	18683	13195	13078	13192	13266	13161	13188	13175	2398	2401	2339	2407	2398	2347	2342	2395	2394	2399	2350
	SRR6346296	12601	12259	12294	12034	10888	11792	15185	15903	19777	19745	32717	32646	32572	31915	32851	32328	32819	32805	32763	32734	32568	32693	32541	27230	31355	33151	21979	32457	23969	18651	13155	13041	13154	13226	13121	13150	13151	2383	2384	2323	2390	2381	2332	2327	2379	2376	2382	2343
	SRR6346297	12614	12273	12309	12047	10903	11809	15204	15918	19789	19759	32726	32655	32580	31932	32859	32341	32823	32814	32743	32751	32591	32703	32551	27239	31359	33159	21986	32464	23977	18666	13174	13058	13173	13249	13141	13168	13162	2370	2372	2318	2378	2369	2319	2323	2365	2365	2370	2330
	SRR6346298	12714	12373	12411	12151	11010	11915	15307	16022	19887	19859	32833	32762	32679	32026	32968	32451	32932	32923	32879	32851	32691	32810	32661	27347	31471	33262	22098	32572	24082	18769	13278	13162	13274	13349	13246	13271	13257	2497	2500	2446	2506	2497	2447	2450	2494	2493	2498	2458
	SRR6346299	12690	12348	12384	12124	10980	11887	15277	15986	19860	19831	32792	32721	32639	31991	32927	32407	32892	32882	32812	32810	32644	32770	32621	27307	31432	33223	22060	32534	24051	18745	13249	13133	13247	13320	13215	13243	13224	2449	2450	2388	2457	2448	2397	2392	2444	2443	2448	2409
	SRR6346300	12602	12261	12297	12036	10892	11799	15193	15907	19780	19750	32722	32651	32571	31920	32856	32337	32824	32811	32768	32739	32574	32699	32550	27233	31361	33156	21982	32461	23973	18658	13161	13043	13155	13228	13123	13152	13145	2384	2386	2324	2392	2383	2333	2328	2380	2378	2383	2344
	SRR6346301	12622	12281	12316	12056	10910	11819	15211	15927	19799	19768	32737	32666	32592	31935	32871	32351	32836	32826	32783	32754	32588	32714	32564	27251	31376	33171	21998	32478	23992	18679	13181	13065	13178	13251	13145	13174	13171	2402	2405	2343	2411	2402	2352	2347	2399	2398	2403	2363
	SRR6346302	12726	12385	12421	12160	11013	11923	15314	16032	19895	19864	32843	32772	32695	32042	32978	32459	32943	32933	32890	32861	32696	32821	32672	27357	31482	33276	22107	32586	24096	18778	13287	13170	13283	13356	13251	13280	13273	2507	2508	2447	2514	2505	2456	2451	2503	2501	2507	2467
	SRR6346303	12623	12282	12317	12055	10909	11818	15208	15926	19798	19766	32735	32664	32590	31933	32869	32349	32834	32824	32754	32752	32586	32712	32561	27246	31374	33168	21998	32475	23989	18672	13179	13063	13176	13248	13143	13172	13169	2379	2379	2317	2386	2377	2327	2322	2374	2372	2377	2338
	SRR6346304	12618	12277	12314	12052	10908	11816	15208	15921	19797	19769	32737	32666	32593	31935	32872	32357	32836	32827	32756	32755	32598	32715	32563	27249	31374	33171	21997	32477	23979	18669	13177	13060	13172	13247	13144	13169	13160	2372	2373	2320	2379	2370	2321	2324	2368	2366	2372	2332
	SRR6346305	12695	12353	12388	12130	10992	11894	15301	15991	19844	19815	32760	32689	32599	31947	32885	32365	32850	32840	32770	32768	32628	32754	32591	27300	31402	33192	22059	32504	24053	18716	13256	13138	13251	13326	13221	13249	13232	2468	2470	2408	2476	2467	2417	2412	2464	2463	2468	2428
	SRR6346306	12626	12284	12320	12058	10915	11821	15213	15931	19803	19771	32744	32672	32599	31942	32878	32357	32846	32832	32762	32760	32594	32721	32569	27255	31385	33179	22005	32483	23997	18683	13185	13070	13179	13252	13147	13175	13173	2380	2382	2320	2388	2379	2329	2324	2376	2374	2379	2340
	SRR6346307	12625	12283	12320	12059	10914	11821	15219	15928	19802	19767	32731	32660	32585	31927	32864	32343	32828	32819	32748	32755	32585	32708	32557	27244	31367	33162	21996	32470	23984	18679	13177	13115	13176	13245	13142	13170	13171	2376	2377	2324	2383	2374	2325	2328	2372	2370	2376	2344
	SRR6346309	12633	12294	12328	12069	10924	11826	15232	15944	19816	19785	32782	32705	32634	31979	32913	32390	32880	32868	32789	32804	32646	32754	32589	27278	31403	33208	22021	32507	24009	18700	13185	13082	13192	13265	13156	13181	13178	2375	2376	2323	2382	2374	2323	2327	2371	2368	2374	2327
	SRR6346310	12639	12300	12335	12074	10934	11839	15216	15952	19813	19781	32747	32670	32597	31935	32877	32348	32844	32832	32753	32759	32600	32719	32555	27265	31365	33164	22008	32475	24000	18695	13194	13083	13195	13259	13161	13187	13180	2389	2390	2337	2396	2388	2337	2340	2385	2382	2388	2357
	SRR6346314	12617	12276	12313	12051	10907	11815	15206	15922	19793	19762	32736	32660	32583	31928	32864	32341	32830	32818	32747	32746	32582	32707	32555	27248	31366	33161	21985	32477	23985	18672	13173	13057	13171	13241	13138	13165	13168	2371	2371	2317	2377	2369	2318	2321	2366	2363	2369	2338
	SRR6346316	12634	12293	12329	12067	10928	11829	15214	15936	19811	19781	32743	32667	32593	31936	32873	32339	32840	32828	32757	32756	32602	32733	32559	27261	31371	33170	22009	32475	24004	18685	13186	13075	13185	13247	13145	13179	13175	2380	2381	2328	2388	2379	2322	2325	2376	2373	2379	2342
	SRR6346317	12621	12280	12316	12054	10909	11817	15210	15926	19796	19765	32739	32668	32594	31937	32873	32353	32841	32828	32758	32756	32590	32716	32566	27249	31378	33173	21999	32479	23989	18677	13179	13064	13174	13247	13141	13170	13170	2377	2378	2316	2385	2376	2325	2320	2372	2370	2375	2337
	SRR6346318	12489	12145	12185	11942	10827	11745	15094	15815	19675	19651	32525	32454	32392	31728	32661	32153	32637	32618	32584	32558	32399	32502	32345	27071	31184	32965	21883	32260	23824	18544	13083	12966	13079	13152	13059	13076	13079	2403	2404	2346	2411	2402	2352	2350	2398	2396	2402	2359
	SRR6346319	12627	12286	12321	12061	10917	11823	15215	15936	19807	19773	32751	32680	32605	31947	32885	32359	32852	32839	32769	32767	32597	32728	32578	27260	31389	33185	22005	32490	24002	18686	13187	13074	13183	13252	13147	13179	13173	2381	2383	2318	2388	2380	2327	2322	2377	2375	2379	2336
	SRR6346320	12619	12278	12315	12052	10908	11815	15210	15922	19795	19767	32734	32663	32589	31931	32868	32353	32832	32823	32752	32751	32594	32711	32559	27246	31370	33168	21996	32472	23980	18672	13176	13059	13171	13246	13142	13168	13161	2374	2375	2322	2381	2372	2323	2326	2370	2368	2374	2334
	SRR6346321	12628	12283	12321	12059	10915	11822	15218	15938	19807	19775	32758	32686	32612	31950	32892	32367	32859	32845	32775	32773	32606	32737	32578	27264	31393	33190	22011	32490	24004	18688	13187	13069	13181	13253	13148	13177	13174	2380	2381	2319	2386	2378	2327	2322	2376	2373	2379	2338
	SRR6346322	12626	12282	12320	12059	10916	11823	15212	15932	19805	19771	32749	32678	32603	31946	32883	32358	32847	32837	32767	32765	32595	32726	32575	27256	31387	33181	22007	32488	23996	18684	13184	13068	13180	13250	13146	13177	13175	2378	2380	2314	2385	2377	2326	2321	2374	2373	2375	2334
	SRR6346323	12629	12288	12323	12062	10918	11823	15217	15932	19807	19775	32748	32677	32602	31946	32882	32362	32846	32836	32766	32764	32599	32725	32574	27258	31385	33183	22003	32487	23998	18685	13184	13068	13179	13252	13147	13176	13176	2380	2380	2318	2386	2378	2327	2322	2375	2373	2379	2339
	SRR6346324	12627	12283	12320	12059	10914	11823	15214	15932	19804	19771	32749	32677	32602	31946	32882	32360	32846	32835	32765	32763	32598	32724	32571	27256	31385	33183	22006	32487	23999	18683	13184	13069	13181	13254	13149	13177	13177	2380	2380	2318	2386	2378	2327	2322	2375	2373	2379	2339
	SRR6346325	12621	12280	12315	12053	10909	11818	15209	15926	19798	19767	32743	32672	32597	31940	32876	32357	32844	32831	32761	32759	32595	32718	32566	27251	31381	33178	22001	32483	23991	18673	13180	13068	13178	13251	13146	13174	13169	2375	2376	2315	2382	2373	2324	2319	2371	2368	2374	2335
	SRR6346326	12626	12285	12321	12059	10916	11822	15214	15933	19804	19771	32748	32677	32602	31945	32882	32358	32846	32836	32766	32764	32596	32725	32575	27258	31386	33182	22003	32487	23999	18685	13184	13070	13179	13250	13145	13175	13173	2380	2381	2317	2387	2379	2326	2321	2375	2374	2378	2337
	SRR6346327	12627	12286	12321	12060	10915	11822	15219	15936	19806	19774	32750	32679	32604	31948	32884	32362	32851	32838	32768	32766	32599	32726	32576	27260	31387	33184	22005	32488	24002	18685	13184	13072	13181	13253	13147	13177	13173	2380	2381	2319	2386	2378	2327	2322	2376	2373	2379	2338
	SRR6346328	12601	12260	12295	12035	10892	11794	15199	15912	19786	19753	32732	32661	32588	31926	32868	32344	32832	32822	32779	32750	32587	32712	32554	27239	31368	33166	21985	32466	23979	18666	13156	13043	13153	13225	13120	13148	13146	2376	2379	2316	2384	2376	2325	2320	2373	2372	2377	2336
	SRR6346329	12659	12315	12352	12094	10946	11850	15244	15966	19842	19802	32778	32707	32639	31974	32918	32352	32885	32872	32829	32800	32624	32755	32599	27287	31414	33213	22031	32511	24025	18721	13212	13104	13216	13276	13172	13207	13180	2398	2400	2330	2406	2397	2348	2342	2395	2392	2398	2342
	SRR6346330	12592	12251	12286	12025	10880	11787	15183	15897	19769	19741	32708	32637	32563	31905	32842	32327	32806	32796	32754	32725	32564	32684	32536	27221	31347	33139	21967	32447	23956	18645	13151	13035	13148	13223	13118	13144	13132	2375	2377	2315	2383	2374	2324	2319	2371	2370	2375	2327
	SRR6346331	12625	12285	12320	12060	10915	11822	15214	15932	19806	19774	32742	32671	32596	31939	32876	32356	32843	32830	32760	32758	32592	32719	32569	27253	31383	33175	22003	32481	23999	18684	13184	13071	13181	13252	13148	13177	13171	2378	2380	2317	2385	2377	2325	2320	2374	2372	2377	2336
	SRR6346332	12625	12285	12321	12060	10917	11823	15216	15934	19806	19774	32751	32680	32605	31948	32885	32364	32852	32839	32769	32766	32600	32728	32578	27258	31389	33184	22007	32490	24000	18685	13185	13072	13180	13250	13147	13177	13174	2381	2382	2319	2388	2380	2326	2320	2376	2374	2379	2338
	SRR6346333	12596	12253	12289	12029	10881	11790	15182	15900	19772	19740	32712	32641	32567	31910	32846	32324	32814	32799	32758	32729	32562	32689	32538	27225	31351	33144	21971	32453	23964	18648	13152	13036	13149	13221	13116	13145	13142	2378	2379	2317	2385	2376	2327	2322	2374	2370	2376	2337
	SRR6346334	12619	12278	12313	12054	10909	11817	15209	15925	19797	19767	32736	32665	32591	31934	32870	32352	32838	32825	32755	32753	32589	32713	32564	27248	31375	33169	21997	32476	23990	18677	13179	13062	13175	13248	13143	13171	13162	2373	2376	2314	2382	2373	2323	2318	2370	2368	2373	2334
	SRR6346335	12613	12269	12306	12047	10902	11805	15199	15921	19794	19757	32736	32665	32593	31934	32872	32344	32840	32826	32783	32755	32587	32713	32563	27246	31375	33169	21993	32476	23982	18673	13165	13051	13165	13230	13126	13158	13148	2389	2390	2323	2396	2387	2338	2333	2385	2382	2386	2335
	SRR6346336	12603	12256	12292	12033	10892	11797	15188	15908	19782	19746	32719	32648	32574	31915	32853	32330	32821	32803	32763	32736	32567	32696	32546	27228	31358	33149	21978	32458	23967	18654	13165	13049	13161	13229	13125	13158	13146	2388	2390	2321	2396	2387	2337	2332	2384	2381	2384	2333
	SRR6346337	12623	12282	12318	12056	10914	11820	15212	15929	19802	19770	32744	32673	32598	31942	32878	32356	32845	32832	32762	32760	32593	32721	32570	27253	31382	33178	22001	32483	23994	18681	13182	13068	13176	13248	13144	13173	13173	2378	2379	2316	2385	2377	2324	2319	2373	2371	2376	2336
	SRR6346338	12615	12273	12309	12048	10899	11802	15195	15912	19774	19744	32726	32655	32582	31925	32861	32339	32828	32817	32745	32744	32580	32704	32552	27239	31363	33154	21980	32464	23968	18654	13167	13050	13162	13235	13136	13159	13166	2368	2369	2316	2375	2366	2317	2320	2365	2361	2367	2336
	SRR6346339	12613	12271	12308	12046	10903	11812	15203	15917	19788	19761	32732	32661	32586	31928	32865	32347	32829	32820	32749	32748	32589	32707	32557	27243	31369	33164	21991	32472	23976	18662	13172	13057	13170	13245	13141	13166	13155	2368	2370	2316	2376	2367	2317	2320	2364	2363	2368	2328
	SRR6346340	12627	12286	12322	12061	10915	11822	15215	15932	19803	19770	32748	32677	32602	31946	32882	32361	32849	32836	32766	32763	32596	32725	32573	27255	31385	33183	22005	32487	23996	18682	13183	13067	13179	13250	13146	13175	13171	2382	2382	2320	2388	2380	2328	2322	2377	2374	2380	2340
	SRR6346341	12602	12260	12295	12035	10892	11799	15191	15910	19780	19749	32728	32657	32583	31926	32862	32338	32830	32817	32774	32745	32575	32705	32554	27238	31366	33161	21983	32469	23974	18661	13160	13046	13155	13226	13122	13152	13149	2379	2379	2317	2386	2377	2326	2321	2374	2371	2376	2337
	SRR6346342	12626	12285	12320	12060	10914	11821	15216	15933	19804	19772	32750	32679	32604	31948	32884	32363	32851	32838	32768	32766	32600	32727	32576	27257	31387	33184	22004	32489	23999	18683	13183	13068	13180	13253	13148	13176	13174	2378	2378	2316	2384	2376	2325	2320	2373	2370	2376	2337
	SRR6346343	12296	11961	11994	11726	10616	11510	14844	15554	19420	19389	32035	31964	31913	31277	32164	31689	32142	32120	32089	32099	31873	31998	31858	26672	30690	32453	21425	31794	23491	18269	12805	12691	12799	12895	12778	12800	12868	2347	2347	2290	2354	2345	2296	2294	2342	2340	2346	2311
	SRR6346344	12600	12259	12295	12033	10887	11795	15186	15905	19776	19744	32719	32648	32574	31917	32853	32333	32821	32808	32765	32736	32570	32696	32545	27230	31358	33154	21976	32459	23968	18653	13157	13043	13153	13225	13120	13149	13144	2381	2382	2320	2389	2380	2330	2325	2377	2374	2379	2341
	SRR6346345	12660	12320	12356	12095	10914	11855	15244	15963	19830	19761	32780	32704	32629	31972	32908	32345	32875	32863	32784	32791	32597	32751	32595	27287	31410	33205	22032	32516	24023	18722	13208	13097	13206	13275	13138	13202	13203	2412	2413	2360	2420	2411	2362	2364	2408	2405	2411	2381
	SRR6346346	12627	12291	12325	12064	10925	11826	15216	15936	19799	19766	32734	32657	32584	31921	32863	32337	32831	32819	32740	32746	32591	32708	32545	27253	31356	33155	21992	32464	23986	18678	13183	13076	13188	13254	13152	13178	13166	2377	2378	2326	2385	2376	2326	2329	2373	2370	2376	2346
	SRR6346347	12624	12284	12319	12058	10915	11821	15212	15931	19802	19770	32744	32673	32599	31941	32878	32356	32843	32833	32763	32761	32593	32721	32570	27252	31383	33178	22003	32484	23994	18681	13182	13070	13179	13250	13145	13175	13173	2378	2379	2316	2386	2377	2325	2320	2373	2372	2376	2336
	SRR6346348	12623	12283	12318	12058	10915	11821	15215	15932	19803	19771	32744	32673	32598	31942	32878	32358	32842	32832	32762	32760	32595	32721	32570	27252	31382	33177	22002	32483	23995	18682	13184	13067	13180	13253	13148	13176	13175	2379	2380	2317	2386	2378	2326	2321	2374	2373	2378	2338
	SRR6346349	12631	12290	12326	12066	10923	11829	15222	15939	19812	19782	32767	32691	32617	31960	32896	32367	32863	32851	32780	32779	32615	32738	32587	27271	31398	33193	22017	32502	24005	18694	13186	13078	13186	13255	13152	13180	13180	2376	2377	2323	2384	2375	2323	2326	2371	2369	2374	2343
	SRR6346350	12632	12291	12327	12065	10920	11828	15209	15935	19810	19782	32748	32677	32603	31945	32882	32367	32846	32837	32766	32765	32608	32725	32574	27259	31385	33182	22006	32487	23993	18681	13192	13076	13188	13259	13159	13185	13174	2386	2387	2334	2393	2384	2335	2338	2382	2380	2386	2346
	SRR6346351	12586	12244	12281	12018	10874	11779	15165	15881	19747	19718	32685	32614	32539	31891	32818	32298	32782	32773	32729	32710	32548	32662	32510	27197	31321	33114	21949	32424	23939	18627	13143	13026	13140	13218	13109	13136	13133	2369	2371	2317	2377	2368	2318	2322	2365	2364	2369	2329
	SRR6346352	12623	12282	12318	12056	10913	11819	15221	15932	19803	19769	32742	32670	32596	31939	32876	32351	32840	32829	32759	32757	32589	32719	32568	27252	31380	33175	21998	32480	23997	18681	13181	13118	13175	13247	13141	13171	13170	2380	2381	2318	2387	2379	2326	2321	2375	2374	2379	2338
	SRR6346353	12617	12275	12312	12050	10910	11816	15205	15929	19797	19767	32734	32663	32589	31932	32868	32347	32832	32823	32752	32751	32588	32711	32559	27249	31370	33168	22001	32474	23974	18675	13178	13060	13172	13245	13142	13169	13167	2371	2372	2319	2378	2369	2320	2323	2367	2365	2371	2339
	SRR6346354	12624	12282	12317	12056	10915	11820	15212	15929	19803	19771	32744	32672	32599	31942	32878	32358	32846	32832	32762	32760	32595	32721	32569	27252	31383	33179	22003	32483	23993	18681	13183	13065	13177	13250	13146	13174	13168	2377	2378	2316	2385	2376	2325	2320	2372	2370	2375	2337
	SRR6346355	12712	12371	12407	12146	11000	11905	15208	16011	19884	19765	32831	32760	32686	32030	32965	32356	32930	32919	32850	32848	32593	32808	32656	27339	31469	33265	22089	32571	24077	18766	13267	13153	13262	13245	13140	13258	13177	2465	2466	2313	2472	2463	2414	2409	2461	2459	2458	2335
	SRR6346356	12618	12277	12312	12052	10908	11816	15199	15910	19795	19764	32735	32664	32589	31924	32860	32341	32824	32814	32744	32742	32587	32712	32560	27249	31371	33170	21997	32474	23990	18674	13178	13065	13174	13249	13141	13170	13160	2376	2377	2315	2382	2374	2324	2319	2372	2370	2376	2335
	SRR6346357	12603	12261	12296	12036	10894	11799	15175	15896	19755	19728	32697	32626	32544	31891	32829	32311	32797	32784	32741	32712	32552	32675	32524	27226	31336	33124	21973	32439	23944	18638	13161	13043	13155	13231	13127	13153	13146	2399	2401	2339	2407	2398	2348	2343	2395	2393	2398	2351
	SRR6346358	12604	12262	12297	12038	10892	11801	15191	15908	19776	19749	32717	32646	32566	31915	32852	32334	32817	32807	32764	32735	32571	32695	32543	27231	31356	33147	21982	32458	23966	18654	13163	13047	13159	13234	13130	13156	13147	2387	2388	2327	2395	2386	2336	2331	2383	2381	2387	2340
	SRR6346359	12650	12308	12342	12084	10942	11846	15237	15951	19822	19795	32760	32689	32608	31956	32894	32376	32859	32848	32806	32777	32612	32737	32587	27274	31400	33190	22026	32501	24007	18699	13205	13092	13201	13275	13172	13198	13193	2435	2436	2375	2443	2434	2384	2379	2431	2429	2435	2388
	SRR6346360	12609	12268	12302	12045	10902	11808	15197	15917	19784	19755	32717	32646	32565	31915	32852	32331	32817	32807	32764	32735	32569	32695	32546	27233	31357	33148	21987	32459	23975	18663	13171	13055	13168	13241	13136	13164	13150	2395	2396	2334	2403	2394	2343	2338	2390	2389	2394	2355
	SRR6346361	12687	12345	12380	12122	10973	11883	15271	15985	19832	19802	32775	32704	32621	31969	32906	32388	32871	32860	32818	32789	32629	32753	32603	27316	31413	33205	22048	32518	24033	18732	13242	13125	13238	13313	13209	13237	13228	2483	2484	2423	2490	2481	2432	2427	2479	2477	2483	2443
	SRR6346362	12594	12252	12288	12027	10881	11790	15176	15897	19763	19733	32706	32635	32563	31904	32841	32319	32809	32796	32753	32724	32557	32684	32535	27220	31345	33139	21974	32448	23958	18641	13153	13038	13148	13221	13116	13144	13140	2376	2377	2316	2383	2374	2325	2320	2372	2369	2375	2336
	SRR6346363	12623	12282	12319	12059	10912	11819	15214	15926	19801	19771	32734	32663	32584	31934	32870	32351	32835	32825	32782	32753	32588	32713	32560	27249	31372	33169	21995	32475	23987	18683	13182	13065	13177	13250	13146	13174	13165	2410	2412	2351	2418	2409	2360	2355	2407	2405	2411	2371
	SRR6346364	12855	12522	12556	12300	11171	12074	15439	16162	20023	19998	32943	32872	32772	32129	33068	32524	33032	33023	32979	32948	32796	32922	32763	27464	31573	33363	22205	32669	24211	18901	13402	13293	13402	13457	13366	13396	13402	2618	2620	2617	2626	2617	2610	2610	2614	2613	2618	2621
	SRR6346365	12648	12306	12341	12082	10937	11844	15228	15954	19823	19793	32761	32690	32616	31959	32895	32368	32863	32850	32807	32778	32605	32738	32589	27275	31399	33190	22026	32503	24018	18706	13207	13094	13204	13271	13165	13200	13191	2432	2434	2373	2440	2431	2376	2371	2429	2426	2432	2387
	SRR6346366	12674	12332	12367	12106	10963	11871	15261	15976	19842	19812	32796	32725	32646	31993	32930	32408	32895	32885	32815	32812	32644	32773	32624	27306	31436	33226	22054	32536	24043	18725	13232	13118	13228	13300	13197	13225	13220	2427	2429	2367	2436	2427	2376	2370	2423	2422	2427	2388
	SRR6346367	12598	12257	12293	12035	10891	11798	15189	15904	19765	19737	32698	32627	32535	31885	32822	32307	32787	32777	32734	32705	32544	32665	32515	27204	31327	33121	21956	32428	23952	18653	13163	13047	13160	13235	13130	13157	13148	2394	2396	2334	2402	2393	2343	2338	2390	2389	2394	2346
	SRR6346368	12640	12299	12335	12074	10931	11836	15224	15944	19814	19782	32762	32691	32610	31960	32896	32371	32861	32851	32808	32779	32608	32739	32590	27273	31402	33192	22020	32502	24008	18690	13198	13081	13194	13264	13159	13191	13186	2423	2426	2362	2432	2423	2372	2367	2420	2419	2424	2381
	SRR6346369	12660	12319	12351	12093	10948	11860	15255	15969	19831	19800	32764	32693	32612	31950	32898	32368	32863	32853	32809	32778	32619	32741	32592	27276	31404	33187	22018	32503	24021	18710	13225	13097	13211	13297	13192	13218	13189	2453	2455	2393	2461	2452	2402	2397	2449	2448	2453	2405
	SRR6346370	12715	12373	12408	12149	11000	11911	15301	15942	19877	19850	32815	32744	32672	32012	32949	32432	32917	32904	32861	32832	32669	32792	32642	27336	31455	33244	22085	32555	24068	18759	13272	13156	13270	13347	13242	13268	13180	2500	2502	2439	2509	2500	2449	2444	2496	2494	2499	2453
	SRR6346371	12610	12268	12303	12045	10900	11808	15195	15911	19781	19754	32713	32642	32562	31911	32849	32331	32814	32804	32761	32732	32568	32691	32540	27228	31352	33148	21981	32455	23965	18656	13169	13050	13163	13239	13134	13161	13152	2399	2400	2339	2407	2398	2348	2343	2395	2393	2399	2352
	SRR6346372	12597	12255	12290	12029	10888	11794	15179	15896	19766	19737	32705	32634	32550	31897	32836	32313	32804	32791	32748	32719	32556	32681	32532	27210	31345	33127	21977	32440	23959	18644	13154	13037	13147	13223	13118	13146	13135	2386	2388	2326	2394	2385	2335	2330	2382	2380	2385	2346
	SRR6346377	12587	12246	12281	12018	10886	11796	15155	15901	19717	19655	32661	32590	32507	31848	32787	32236	32751	32742	32698	32668	32476	32629	32477	27165	31299	33092	21978	32391	23964	18634	13155	13040	13152	13195	13092	13149	13131	2403	2405	2319	2411	2402	2352	2355	2399	2398	2385	2332
	SRR6346375	12764	12391	12459	12202	11080	11961	15343	16058	19935	19905	32836	32765	32692	32054	32981	32463	32949	32935	32893	32873	32703	32817	32662	27363	31476	33282	22132	32586	24103	18797	13320	13205	13317	13393	13285	13313	13306	2576	2577	2515	2584	2575	2524	2520	2571	2569	2574	2520
	SRR6346376	12671	12330	12365	12105	10959	11867	15258	15970	19842	19814	32787	32716	32635	31984	32921	32405	32886	32876	32806	32804	32642	32764	32615	27301	31426	33222	22047	32527	24033	18721	13230	13115	13224	13299	13195	13221	13209	2428	2428	2367	2435	2426	2376	2371	2423	2421	2427	2380
	SRR6346373	12634	12290	12327	12069	10923	11831	15219	15936	19800	19773	32736	32665	32584	31942	32872	32362	32837	32827	32757	32755	32591	32714	32566	27252	31377	33170	22009	32477	23990	18684	13195	13078	13191	13266	13162	13188	13174	2343	2346	2335	2352	2343	2344	2339	2340	2339	2344	2347
	SRR6346374	12631	12289	12323	12063	10919	11825	15218	15928	19797	19768	32744	32673	32594	31934	32873	32356	32841	32828	32785	32755	32593	32717	32568	27253	31377	33170	21997	32479	23984	18680	13183	13067	13181	13255	13151	13177	13163	2419	2421	2359	2427	2418	2368	2363	2415	2413	2418	2371
2.2	SRR6346308	12733	12393	12346	12166	11000	11883	15266	15952	19796	19770	32658	32587	32508	31843	32784	32260	32751	32738	32695	32671	32509	32632	32476	27234	31293	33096	21996	32407	23966	18693	13184	13075	13183	13274	13150	13179	13068	2458	2460	2406	2466	2457	2409	2411	2455	2452	2458	2419
	SRR6346311	12815	12473	12425	12246	11071	11958	15332	16047	19897	19867	32814	32742	32676	32020	32952	32389	32919	32907	32863	32846	32669	32782	32627	27341	31439	33249	22081	32548	24065	18803	13262	13167	13274	13361	13234	13262	13158	2471	2473	2418	2478	2470	2421	2423	2468	2465	2471	2423
	SRR6346312	12765	12423	12375	12193	11021	11913	15272	15988	19855	19824	32763	32692	32620	31958	32901	32373	32868	32857	32784	32787	32611	32734	32575	27307	31397	33197	22041	32502	24010	18748	13215	13105	13215	13308	13183	13213	13115	2427	2428	2374	2435	2426	2377	2379	2423	2420	2426	2396
	SRR6346313	12765	12424	12377	12194	11016	11908	15274	15993	19853	19825	32766	32695	32628	31960	32905	32375	32871	32859	32815	32791	32610	32736	32574	27305	31390	33198	22044	32505	24021	18747	13213	13105	13212	13301	13178	13209	13116	2457	2459	2404	2464	2456	2407	2409	2454	2451	2457	2425
	SRR6346315	12759	12420	12373	12192	11010	11902	15266	15979	19831	19806	32729	32653	32584	31921	32860	32337	32827	32815	32771	32747	32576	32693	32539	27286	31352	33159	22011	32469	23986	18734	13203	13096	13205	13296	13171	13199	13101	2455	2456	2403	2463	2454	2405	2407	2451	2448	2454	2416
	SRR6346294	12663	12323	12361	12098	10970	11891	15244	15960	19835	19807	32761	32685	32611	31952	32892	32370	32859	32848	32768	32774	32613	32729	32573	27269	31388	33192	22032	32499	23979	18709	13188	13077	13189	13279	13157	13183	13170	2463	2464	2411	2471	2462	2413	2415	2459	2456	2462	2424
	SRR6346283	12764	12423	12377	12193	11017	11904	15274	15987	19848	19823	32747	32676	32607	31945	32883	32359	32847	32838	32793	32770	32597	32717	32564	27290	31377	33188	22027	32495	24009	18739	13209	13096	13208	13301	13175	13203	13101	2457	2459	2405	2465	2456	2408	2410	2454	2452	2458	2418
	SRR6346266	12788	12446	12399	12218	11040	11927	15293	16013	19870	19841	32775	32704	32632	31965	32908	32380	32875	32863	32818	32803	32626	32742	32586	27314	31407	33209	22060	32519	24035	18765	13231	13120	13233	13326	13196	13227	13138	2480	2482	2427	2488	2479	2431	2433	2477	2474	2479	2440
	SRR6346267	12768	12427	12381	12198	11026	11912	15276	15993	19859	19830	32734	32663	32592	31932	32869	32340	32835	32822	32778	32755	32577	32702	32550	27284	31365	33168	22034	32477	24016	18752	13212	13100	13213	13303	13176	13209	13112	2467	2468	2413	2473	2465	2415	2417	2463	2460	2466	2433
	SRR6346269	12636	12295	12333	12070	10938	11858	15209	15929	19806	19774	32733	32662	32589	31929	32868	32340	32832	32824	32779	32750	32584	32706	32552	27247	31365	33171	22003	32476	23949	18684	13159	13046	13159	13248	13126	13155	13156	2463	2465	2411	2471	2462	2414	2416	2460	2458	2464	2431
2.3	SRR3224083	12725	12375	12412	12155	10995	11890	15299	16042	19916	19880	32926	32856	32769	32724	33058	32510	33028	33014	32945	32930	32762	32908	32767	27367	31573	33354	22145	32649	24113	18803	13266	13150	13266	13312	13214	13260	13196	2342	2343	2283	2350	2341	2274	2266	2338	2335	2342	2286
	SRR3224084	12673	12323	12360	12103	10943	11841	15267	15993	19869	19832	32882	32812	32730	32685	33019	32488	32989	32975	32933	32891	32736	32864	32724	27322	31531	33318	22097	32606	24067	18754	13217	13106	13220	13280	13182	13211	13169	2317	2318	2258	2325	2316	2266	2258	2313	2310	2317	2278
	SRR3224085	12690	12340	12379	12122	10965	11862	15277	16013	19887	19837	32886	32816	32730	32672	33015	32474	32984	32971	32927	32889	32729	32864	32720	27330	31529	33316	22110	32604	24074	18769	13241	13128	13245	13290	13196	13236	13190	2347	2348	2280	2355	2346	2295	2294	2342	2340	2331	2293
	SRR3224086	12681	12331	12370	12112	10953	11853	15279	16001	19874	19837	32883	32813	32729	32675	33014	32483	32983	32970	32926	32889	32741	32864	32719	27325	31527	33315	22099	32605	24074	18762	13234	13119	13233	13297	13201	13228	13188	2329	2329	2277	2336	2327	2277	2277	2324	2321	2328	2298
	SRR3224056	12716	12364	12400	12144	10990	11887	15316	16040	19912	19880	32919	32849	32762	32716	33052	32523	33022	33008	32939	32925	32775	32902	32763	27359	31568	33350	22145	32644	24103	18797	13300	13184	13300	13365	13267	13294	13220	2335	2336	2276	2343	2334	2284	2276	2331	2328	2335	2288
	SRR3224057	12721	12371	12409	12152	11021	11900	15336	16068	19944	19902	32953	32883	32793	32747	33082	32544	33051	33037	32968	32953	32802	32931	32789	27393	31594	33383	22169	32672	24132	18825	13266	13152	13268	13323	13228	13261	13233	2322	2324	2264	2331	2322	2271	2271	2318	2316	2319	2276
	SRR3224058	12693	12343	12381	12123	10970	11862	15286	16012	19885	19848	32880	32810	32723	32678	33012	32480	32981	32968	32898	32884	32735	32861	32720	27336	31527	33315	22109	32603	24081	18768	13238	13122	13239	13300	13204	13232	13196	2312	2314	2261	2321	2312	2261	2261	2308	2306	2312	2281
	SRR3224039	12654	12304	12341	12085	10925	11820	15251	15969	19840	19807	32847	32777	32687	32651	32977	32448	32947	32933	32891	32859	32711	32829	32688	27290	31496	33280	22073	32569	24030	18728	13199	13089	13199	13269	13167	13194	13158	2311	2312	2251	2319	2310	2259	2252	2306	2304	2310	2256
	CSURQ0185	12685	12332	12370	12116	10960	11855	15281	16005	19843	19808	32847	32777	32679	32676	32979	32450	32948	32934	32892	32850	32706	32829	32680	27267	31482	33264	22088	32557	24053	18754	13224	13108	13226	13287	13192	13218	13194	2313	2314	2262	2319	2312	2262	2261	2309	2305	2313	2274
	SRR6346268	12712	12361	12400	12142	10987	11879	15277	16026	19903	19839	32891	32821	32737	32682	33022	32461	32991	32978	32934	32895	32717	32870	32728	27347	31553	33321	22124	32612	24084	18774	13256	13141	13256	13290	13195	13249	13180	2363	2364	2282	2371	2362	2311	2310	2358	2356	2362	2295
	SRR3224040	12803	12452	12490	12234	11072	11972	15284	16128	20002	19848	33006	32936	32852	32842	33139	32498	33108	33094	33052	33012	32754	32989	32848	27454	31654	33436	22235	32728	24191	18884	13391	13275	13389	13330	13245	13386	13225	2457	2458	2290	2465	2456	2406	2406	2453	2450	2437	2315
	SRR3224041	12697	12346	12383	12127	10972	11865	15291	16023	19900	19864	32903	32833	32751	32700	33041	32501	33009	32996	32953	32912	32754	32887	32740	27341	31548	33338	22123	32622	24089	18781	13284	13181	13285	13336	13239	13276	13187	2340	2341	2288	2347	2339	2277	2277	2336	2333	2340	2289
2.4	SRR2776285	12822	12479	12512	12248	11081	12002	15420	16138	19982	19949	32907	32835	32744	32703	33041	32514	33004	32988	32948	32917	32755	32878	32738	27427	31536	33306	22193	32644	24154	18884	13393	13275	13391	13448	13358	13387	13362	0	5	19	13	4	23	13	3	4	5	23
	SRR2776283	12746	12403	12435	12169	11039	11929	15346	16064	19910	19877	32830	32757	32666	32626	32964	32436	32926	32911	32871	32840	32677	32802	32663	27354	31460	33245	22116	32567	24093	18812	13327	13208	13324	13381	13291	13320	13039	5	0	22	16	7	26	16	6	7	8	26
	SRR2776292	12752	12410	12443	12180	11009	11930	15349	16065	19903	19875	32803	32730	32645	32601	32940	32418	32904	32889	32849	32818	32654	32777	32642	27331	31440	33205	22119	32543	24055	18806	13323	13203	13323	13381	13290	13318	13279	19	22	0	26	17	22	18	16	17	18	24
	SRR2776293	12826	12484	12516	12254	11085	12008	15424	16142	19985	19954	32910	32837	32749	32706	33044	32517	33008	32993	32953	32922	32759	32880	32741	27434	31541	33309	22199	32649	24157	18888	13400	13283	13400	13457	13367	13397	13369	13	16	26	0	11	30	20	10	11	12	34
	SRR2776297	12843	12500	12532	12269	11103	12023	15440	16158	20003	19970	32922	32849	32760	32721	33057	32529	33019	33004	32937	32933	32769	32894	32756	27446	31552	33320	22211	32660	24174	18905	13419	13300	13416	13473	13383	13412	13385	4	7	17	11	0	21	11	1	2	1	25
	SRR2776298	12763	12421	12454	12191	11021	11943	15361	16080	19920	19888	32844	32771	32686	32642	32981	32456	32945	32930	32890	32859	32695	32818	32680	27368	31478	33246	22136	32585	24093	18823	13339	13219	13336	13393	13303	13332	13306	23	26	22	30	21	0	30	20	21	22	44
	SRR2776299	12739	12397	12431	12168	10997	11916	15329	16048	19885	19854	32791	32718	32632	32595	32925	32400	32889	32874	32834	32811	32646	32765	32623	27333	31425	33196	22094	32531	24037	18780	13312	13192	13311	13371	13277	13306	13289	13	16	18	20	11	30	0	10	11	12	18
	SRR2776300	12804	12460	12494	12232	11061	11980	15391	16114	19934	19901	32880	32807	32718	32679	33015	32487	32977	32962	32922	32891	32727	32852	32713	27401	31510	33276	22164	32619	24128	18858	13378	13258	13374	13423	13339	13370	13344	3	6	16	10	1	20	10	0	1	2	24
	SRR2776301	12793	12450	12482	12218	11057	11971	15373	16091	19915	19882	32824	32751	32676	32637	32973	32445	32931	32920	32880	32849	32670	32795	32672	27340	31461	33227	22145	32562	24102	18835	13355	13236	13352	13388	13319	13348	13329	4	7	17	11	2	21	11	1	0	3	25
	SRR2776312	12819	12476	12509	12246	11075	11999	15418	16135	19977	19945	32903	32830	32740	32701	33037	32510	32995	32984	32944	32913	32751	32873	32735	27426	31532	33300	22190	32640	24153	18882	13396	13278	13394	13451	13361	13390	13354	5	8	18	12	1	22	12	2	3	0	26
	SRR3223930	12777	12435	12468	12205	11032	11955	15365	16089	19924	19887	32845	32772	32683	32635	32978	32448	32942	32927	32887	32853	32682	32815	32676	27372	31475	33243	22146	32582	24097	18832	13345	13227	13346	13392	13306	13341	13294	23	26	24	34	25	44	18	24	25	26	0
	SRR3223931	12851	12509	12542	12086	11106	12028	15446	16161	19990	19962	32915	32842	32755	32718	33050	32531	33014	32999	32959	32936	32774	32889	32748	27440	31547	33316	22215	32652	24151	18902	13420	13300	13418	13481	13386	13413	13385	375	378	366	382	373	374	374	372	373	374	372
	SRR3223932	12767	12424	12457	12194	11028	11947	15364	16082	19924	19892	32843	32770	32681	32640	32978	32451	32940	32925	32885	32854	32691	32815	32677	27369	31473	33241	22140	32579	24097	18832	13340	13220	13338	13395	13304	13333	13301	6	9	23	17	8	27	17	7	8	9	25
	SRR3223933	12761	12419	12452	12188	11019	11939	15358	16077	19914	19883	32841	32768	32681	32640	32976	32450	32940	32925	32885	32854	32686	32813	32675	27365	31473	33241	22132	32579	24092	18817	13334	13214	13332	13389	13298	13327	13300	8	11	13	15	6	25	7	5	6	7	21
	SRR3223934	12759	12417	12449	12187	11018	11940	15357	16074	19915	19884	32835	32762	32681	32639	32977	32452	32941	32926	32886	32855	32684	32809	32673	27360	31470	33237	22130	32576	24091	18819	13334	13218	13334	13391	13300	13329	13296	33	36	24	40	31	32	32	30	31	32	46
	SRR3223935	12765	12423	12456	12192	11024	11943	15358	16081	19920	19882	32841	32768	32683	32647	32978	32448	32942	32927	32887	32864	32692	32816	32675	27366	31473	33245	22136	32580	24088	18825	13337	13217	13334	13386	13295	13330	13292	33	36	16	40	31	32	32	30	31	32	22
	SRR3223936	12852	12509	12541	12278	11106	12027	15446	16164	20009	19976	32927	32854	32765	32724	33062	32534	33023	33009	32941	32938	32774	32899	32760	27450	31557	33325	22217	32663	24178	18909	13422	13303	13419	13476	13386	13415	13392	6	9	23	17	8	27	17	7	8	9	25
	SRR3223937	12817	12475	12508	12244	11073	11994	15416	16131	19973	19945	32897	32824	32739	32695	33034	32511	32994	32983	32943	32912	32751	32871	32733	27420	31532	33298	22186	32637	24138	18876	13389	13269	13386	13445	13354	13383	13353	32	35	31	39	30	31	39	29	30	31	45
	SRR3223938	12817	12474	12507	12245	11074	11998	15415	16133	19976	19943	32901	32828	32738	32699	33035	32507	32997	32982	32941	32911	32748	32871	32733	27425	31530	33299	22188	32639	24151	18878	13394	13276	13393	13450	13360	13389	13360	5	8	18	12	1	22	12	2	3	2	26
	SRR3223939	12830	12489	12521	12260	11089	12014	15419	16147	19991	19960	32914	32841	32752	32711	33049	32524	33013	32998	32958	32927	32765	32885	32747	27439	31545	33314	22199	32653	24158	18892	13403	13304	13404	13457	13370	13399	13371	40	43	39	47	38	39	47	37	38	39	61
	SRR3223940	12831	12491	12522	12261	11101	12021	15434	16153	19988	19959	32906	32828	32739	32695	33035	32512	32998	32984	32907	32912	32754	32872	32732	27426	31534	33305	22196	32640	24152	18887	13409	13290	13408	13466	13379	13403	13371	15	18	14	22	13	18	22	12	13	14	28
	SRR3223941	12845	12504	12535	12275	11109	12028	15443	16162	20004	19970	32929	32851	32761	32721	33058	32530	33020	33005	32930	32934	32770	32895	32757	27445	31553	33319	22214	32661	24171	18907	13416	13297	13417	13473	13381	13411	13386	3	6	16	10	1	20	10	0	1	2	24
	SRR3223942	12847	12503	12536	12273	11107	12028	15444	16163	20009	19976	32936	32863	32773	32734	33070	32543	33028	33016	32977	32946	32784	32906	32769	27454	31564	33332	22221	32673	24181	18906	13425	13307	13423	13480	13390	13420	13360	37	40	50	44	35	54	13	34	35	36	58
	SRR3223943	12834	12491	12523	12261	11093	12012	15416	16150	19993	19958	32917	32844	32755	32714	33052	32523	33014	32997	32958	32928	32763	32889	32750	27437	31546	33312	22203	32654	24163	18895	13411	13291	13408	13459	13373	13404	13375	25	28	34	32	23	42	32	22	23	23	34
	SRR3223944	12822	12479	12512	12250	11076	11997	15415	16137	19984	19951	32911	32838	32750	32709	33047	32519	33009	32994	32954	32923	32759	32883	32744	27432	31542	33311	22195	32649	24157	18885	13395	13277	13393	13450	13360	13389	13366	23	26	22	30	21	2	30	20	21	22	44
	SRR3223945	12770	12428	12461	12198	11028	11946	15364	16083	19922	19891	32844	32771	32684	32641	32979	32453	32943	32928	32888	32857	32689	32815	32676	27370	31476	33245	22137	32580	24098	18826	13337	13217	13335	13392	13301	13330	13306	6	9	15	17	8	27	9	7	8	9	19
	SRR3223946	12768	12426	12459	12190	11029	11948	15366	16082	19921	19893	32841	32768	32680	32638	32975	32456	32939	32924	32884	32853	32691	32813	32674	27366	31473	33243	22137	32580	24088	18825	13341	13221	13340	13399	13308	13335	13299	19	22	24	26	17	36	18	16	17	18	24
	SRR3223947	12756	12423	12447	12184	10998	11931	15346	16060	19898	19850	32818	32745	32656	32623	32954	32412	32918	32903	32863	32840	32656	32792	32651	27347	31453	33219	22117	32556	24054	18800	13323	13203	13321	13382	13271	13317	13293	54	57	45	61	52	53	53	51	52	53	51
	SRR3223948	12765	12423	12456	12193	11021	11942	15360	16079	19914	19882	32835	32762	32674	32638	32969	32444	32933	32918	32878	32855	32688	32807	32666	27362	31465	33233	22134	32572	24088	18822	13334	13214	13332	13393	13298	13327	13307	13	16	16	20	11	28	12	10	11	12	18
	SRR3223949	12759	12417	12450	12185	11020	11938	15350	16066	19888	19860	32807	32734	32647	32603	32942	32421	32906	32891	32851	32820	32663	32780	32641	27330	31440	33205	22104	32545	24059	18792	13323	13203	13321	13380	13289	13316	13287	10	13	21	17	8	25	17	7	8	9	23
	SRR3223950	12786	12443	12476	12213	11043	11958	15378	16097	19934	19904	32856	32783	32693	32634	32990	32466	32952	32937	32897	32847	32687	32828	32688	27380	31484	33253	22152	32592	24108	18840	13354	13234	13352	13389	13320	13347	13296	28	31	41	35	26	45	10	25	26	27	31
	SRR3223951	12770	12428	12460	12198	11028	11950	15368	16084	19922	19893	32841	32768	32682	32637	32977	32455	32941	32926	32886	32855	32692	32815	32676	27369	31474	33243	22137	32581	24094	18828	13343	13223	13342	13401	13308	13337	13291	29	32	10	36	27	32	28	26	27	28	34
	SRR3223952	12765	12423	12456	12194	11026	11941	15359	16077	19916	19887	32833	32760	32675	32631	32970	32449	32934	32919	32879	32848	32685	32807	32668	27367	31461	33232	22134	32569	24090	18824	13329	13210	13327	13386	13296	13323	13300	27	30	18	34	25	26	26	24	25	26	32
	SRR3223953	12767	12425	12457	12195	11026	11948	15362	16078	19917	19889	32841	32768	32678	32638	32975	32454	32939	32924	32884	32853	32691	32811	32673	27366	31464	33243	22127	32585	24086	18815	13339	13222	13340	13399	13308	13335	13296	9	12	14	16	7	26	8	6	7	8	14
	SRR3223954	12772	12430	12463	12200	11029	11947	15357	16080	19921	19885	32842	32769	32686	32633	32972	32443	32936	32921	32881	32850	32684	32814	32676	27370	31473	33241	22140	32582	24095	18823	13338	13218	13336	13390	13297	13331	13307	13	16	15	24	15	34	16	14	15	13	11
	SRR3223955	12743	12400	12434	12175	11004	11924	15341	16058	19881	19853	32803	32731	32643	32601	32939	32419	32905	32889	32849	32817	32656	32778	32638	27326	31432	33188	22109	32525	24070	18781	13314	13193	13311	13371	13280	13307	13277	96	100	88	104	95	96	96	94	95	96	102
	SRR3223956	12745	12401	12435	12173	11001	11920	15341	16061	19899	19868	32817	32745	32656	32623	32952	32428	32918	32902	32862	32838	32673	32792	32650	27344	31449	33220	22116	32555	24072	18803	13317	13196	13314	13376	13281	13310	13293	91	94	82	98	89	90	90	88	89	90	96
	SRR3223957	12750	12406	12440	12179	11007	11927	15347	16067	19908	19877	32827	32755	32667	32626	32963	32441	32929	32913	32873	32841	32676	32802	32661	27353	31461	33231	22122	32565	24081	18809	13322	13201	13318	13376	13285	13314	13296	95	98	86	102	93	94	94	92	93	94	108
	SRR3223958	12751	12406	12440	12179	11007	11928	15350	16070	19909	19876	32830	32758	32667	32636	32965	32436	32929	32913	32873	32849	32684	32805	32663	27355	31460	33231	22126	32567	24084	18817	13330	13209	13325	13387	13292	13321	13294	97	101	89	105	96	97	97	95	96	97	103
	SRR3223959	12737	12392	12427	12163	10997	11915	15334	16050	19884	19853	32811	32739	32647	32607	32945	32423	32909	32893	32853	32821	32658	32778	32640	27330	31441	33210	22097	32544	24054	18794	13320	13202	13315	13378	13288	13315	13280	91	94	90	98	89	90	98	88	89	90	104
	SRR3223960	12747	12403	12437	12176	11008	11928	15347	16067	19908	19877	32827	32755	32667	32626	32963	32439	32929	32913	32873	32841	32676	32802	32662	27354	31461	33231	22122	32567	24081	18810	13325	13204	13321	13379	13288	13317	13293	93	97	85	101	92	93	93	91	92	93	107
	SRR3223961	12745	12401	12435	12174	11006	11924	15344	16064	19904	19872	32824	32752	32664	32622	32960	32438	32926	32910	32870	32838	32673	32799	32658	27351	31458	33228	22118	32563	24076	18806	13319	13198	13316	13374	13283	13312	13292	91	95	83	99	90	91	91	89	90	91	105
	SRR3223962	12748	12404	12438	12176	11005	11927	15348	16065	19907	19879	32824	32752	32664	32622	32960	32440	32926	32910	32870	32838	32677	32799	32659	27350	31458	33228	22121	32562	24075	18808	13324	13203	13320	13380	13289	13316	13286	92	96	84	100	91	92	92	90	91	92	98
	SRR3223963	12770	12426	12460	12199	11028	11950	15363	16081	19910	19882	32835	32763	32679	32635	32973	32452	32939	32923	32883	32851	32689	32811	32672	27366	31471	33239	22130	32575	24075	18819	13319	13198	13315	13375	13284	13311	13306	94	98	86	102	93	94	94	92	93	94	100
	SRR3223964	12753	12410	12443	12179	11003	11924	15344	16066	19900	19869	32799	32727	32639	32604	32935	32411	32901	32885	32845	32822	32655	32775	32633	27346	31431	33210	22099	32545	24074	18805	13321	13200	13318	13381	13285	13314	13297	97	100	88	104	95	96	96	94	95	96	102
	SRR3223965	12758	12413	12445	12185	11017	11936	15352	16077	19921	19883	32840	32768	32677	32638	32975	32447	32938	32923	32882	32851	32688	32814	32673	27363	31471	33242	22129	32577	24094	18822	13334	13213	13331	13382	13294	13325	13300	95	98	92	102	93	94	102	92	93	92	114
	SRR3223966	12745	12400	12434	12173	11005	11920	15343	16063	19903	19872	32819	32747	32656	32623	32954	32431	32918	32902	32862	32838	32676	32794	32652	27347	31449	33220	22115	32555	24074	18807	13318	13197	13313	13377	13282	13309	13288	92	96	84	100	91	92	92	90	91	92	90
	M_ulcerans_S4018	12758	12415	12448	12185	11040	11932	15350	16068	19914	19881	32831	32758	32671	32630	32968	32440	32930	32915	32875	32844	32681	32805	32666	27353	31463	33230	22125	32567	24082	18814	13323	13203	13319	13376	13286	13315	13297	24	27	23	31	22	23	31	21	22	23	45
	LR135168.1_M_ulcerans_strain_SGL03	12785	12439	12467	12217	11057	11958	15359	16078	19918	19884	32756	32683	32592	32531	32871	32361	32835	32838	32771	32747	32608	32738	32590	27328	31396	33115	22078	32510	24083	18811	13354	13227	13345	13401	13312	13339	13249	109	113	109	117	108	109	117	107	108	109	131
	CP000325.1_M_ulcerans_Agy99	12792	12447	12476	12224	11063	11960	15350	16072	19921	19887	32764	32691	32600	32542	32881	32379	32841	32849	32782	32762	32618	32746	32598	27325	31405	33124	22098	32518	24075	18807	13359	13232	13350	13406	13321	13344	13249	129	132	128	136	127	128	136	126	126	128	150
	SRR3223967	12750	12406	12440	12177	11009	11929	15334	16064	19904	19872	32815	32743	32645	32603	32941	32410	32907	32891	32851	32819	32655	32790	32652	27345	31451	33217	22119	32553	24075	18810	13325	13204	13322	13371	13280	13318	13287	103	107	95	111	102	94	94	101	102	103	108
	SRR3223968	12827	12484	12516	12259	11078	11988	15408	16122	19976	19950	32808	32736	32645	32613	32943	32436	32905	32894	32853	32844	32683	32784	32643	27356	31444	33223	22140	32556	24132	18854	13398	13278	13396	13462	13363	13392	13374	125	128	124	132	123	124	132	122	123	124	130
	SRR3223969	12766	12422	12456	12194	11022	11938	15361	16082	19921	19893	32836	32764	32678	32633	32972	32453	32938	32922	32881	32851	32689	32811	32672	27364	31470	33240	22133	32576	24089	18824	13330	13210	13329	13389	13297	13324	13299	88	92	80	96	87	88	88	86	87	88	94
	SRR3223970	12746	12402	12436	12173	11002	11926	15340	16055	19895	19867	32776	32704	32616	32582	32910	32393	32876	32860	32819	32789	32632	32750	32634	27301	31431	33179	22071	32515	24056	18797	13310	13190	13308	13368	13276	13303	13288	85	88	84	92	83	84	92	82	83	84	98
	SRR3223971	12789	12446	12478	12214	11052	11972	15391	16108	19951	19917	32880	32808	32722	32676	33019	32492	32983	32967	32892	32896	32726	32853	32707	27400	31507	33282	22166	32613	24127	18860	13363	13246	13362	13419	13328	13357	13334	60	64	53	68	59	60	60	58	59	60	74
	SRR3223972	12749	12406	12440	12175	11006	11931	15352	16062	19903	19875	32825	32753	32669	32623	32961	32440	32927	32911	32871	32840	32675	32798	32662	27351	31460	33227	22120	32565	24074	18808	13322	13201	13320	13382	13288	13315	13283	60	64	52	68	59	60	60	58	59	60	66
	SRR3223973	12759	12416	12449	12186	11016	11936	15356	16075	19912	19881	32821	32749	32663	32619	32957	32443	32922	32907	32865	32835	32670	32796	32657	27346	31455	33226	22122	32561	24083	18813	13326	13205	13324	13383	13290	13319	13302	90	94	82	98	89	90	90	88	89	90	104
	SRR3223974	12795	12451	12483	12221	11056	11966	15372	16102	19947	19919	32847	32774	32689	32646	32983	32452	32949	32933	32893	32862	32688	32822	32681	27384	31489	33254	22158	32586	24117	18848	13363	13243	13362	13411	13319	13357	13310	145	148	136	152	143	133	133	142	143	144	139
	SRR3223975	12775	12431	12464	12203	11034	11946	15364	16083	19926	19898	32829	32756	32671	32628	32965	32445	32931	32915	32875	32844	32681	32804	32663	27366	31471	33234	22142	32567	24097	18829	13346	13225	13344	13404	13312	13339	13304	131	135	123	139	130	131	131	129	130	131	137
	SRR3223976	12766	12422	12457	12193	11025	11943	15367	16079	19921	19891	32840	32768	32681	32637	32975	32453	32941	32925	32884	32854	32690	32814	32673	27365	31473	33244	22133	32578	24092	18823	13331	13217	13329	13386	13295	13324	13302	92	96	84	100	91	92	92	90	91	92	106
	SRR3223977	12762	12417	12452	12189	11019	11939	15358	16077	19919	19886	32835	32763	32675	32632	32971	32446	32935	32920	32878	32848	32682	32810	32669	27359	31467	33240	22131	32574	24093	18817	13329	13208	13325	13383	13291	13320	13302	88	91	79	95	86	87	87	85	86	87	101
	SRR3223978	12750	12406	12441	12178	11004	11928	15339	16055	19885	19857	32806	32734	32652	32605	32944	32424	32910	32894	32853	32823	32663	32782	32643	27335	31441	33210	22104	32547	24050	18789	13321	13199	13318	13378	13286	13313	13284	81	85	81	89	80	81	89	79	80	81	95
	SRR3223979	12758	12414	12449	12186	11020	11940	15354	16076	19918	19882	32840	32768	32681	32636	32975	32448	32941	32925	32884	32854	32685	32812	32674	27364	31473	33243	22135	32580	24088	18817	13330	13211	13328	13381	13290	13324	13300	94	98	79	102	93	94	94	92	93	91	93
	SRR3223980	12777	12432	12466	12205	11032	11952	15371	16094	19934	19903	32853	32781	32695	32640	32989	32466	32955	32938	32898	32868	32698	32828	32689	27380	31487	33256	22143	32594	24109	18839	13346	13226	13345	13392	13311	13340	13318	101	105	93	109	100	101	101	99	99	101	115
	SRR3223981	12759	12415	12449	12187	11020	11936	15358	16077	19919	19891	32835	32763	32677	32632	32971	32452	32937	32921	32880	32850	32692	32810	32671	27361	31469	33238	22131	32575	24087	18820	13328	13208	13327	13387	13295	13322	13299	84	88	84	92	83	84	92	82	83	84	98
	SRR3223982	12758	12414	12449	12187	11016	11938	15360	16080	19918	19887	32838	32766	32680	32636	32974	32450	32940	32924	32883	32853	32687	32813	32675	27367	31473	33241	22133	32579	24093	18824	13282	13160	13278	13356	13244	13273	13302	89	93	81	97	88	89	89	87	88	89	103
	SRR3223983	12757	12413	12448	12185	11016	11937	15356	16072	19913	19885	32824	32752	32666	32621	32960	32440	32926	32910	32869	32839	32681	32799	32659	27351	31459	33226	22129	32563	24079	18808	13329	13208	13325	13385	13294	13321	13293	87	90	86	94	85	86	94	84	85	86	100
	SRR3223984	12759	12414	12448	12186	11016	11936	15357	16074	19917	19886	32833	32761	32673	32629	32969	32446	32933	32917	32876	32846	32683	32808	32669	27358	31466	33235	22129	32571	24084	18820	13330	13210	13328	13388	13296	13323	13294	89	93	81	97	88	89	89	87	88	89	95
	SRR3223985	12752	12408	12441	12181	11011	11933	15351	16071	19913	19882	32834	32762	32674	32633	32970	32445	32936	32920	32880	32848	32684	32807	32668	27361	31468	33238	22126	32573	24084	18815	13328	13208	13325	13383	13292	13321	13298	93	97	93	101	92	93	101	91	92	93	115
	SRR3223986	12758	12414	12448	12186	11015	11937	15352	16074	19910	19879	32827	32755	32673	32625	32963	32439	32929	32913	32872	32842	32676	32801	32663	27358	31464	33230	22131	32566	24083	18821	13326	13206	13324	13382	13290	13319	13301	85	89	77	93	84	85	85	83	84	85	99
	SRR3223987	12762	12418	12453	12191	11021	11940	15353	16077	19914	19877	32829	32757	32671	32626	32965	32437	32931	32915	32874	32844	32673	32804	32664	27366	31458	33228	22134	32564	24089	18823	13331	13211	13330	13382	13290	13325	13291	99	103	83	107	98	99	99	97	98	99	97
	SRR3223988	12795	12453	12487	12220	11048	11976	15382	16108	19948	19908	32830	32758	32673	32616	32964	32466	32930	32914	32874	32848	32678	32803	32674	27353	31474	33235	22153	32571	24109	18847	13340	13219	13338	13377	13303	13333	13332	114	118	114	122	113	114	112	112	113	114	136
	SRR3223989	12798	12454	12489	12226	11055	11976	15399	16117	19955	19925	32876	32804	32718	32674	33012	32490	32978	32962	32894	32891	32726	32851	32711	27401	31510	33280	22172	32615	24127	18859	13370	13250	13369	13427	13335	13364	13321	100	104	92	108	99	100	100	98	99	100	114
	SRR3223990	12734	12390	12425	12160	10989	11910	15323	16044	19865	19833	32753	32681	32599	32553	32893	32375	32858	32842	32801	32772	32620	32742	32588	27315	31389	33157	22074	32490	24040	18761	13296	13175	13294	13350	13263	13289	13285	84	88	76	92	83	84	84	82	83	84	98
	SRR3223991	12760	12415	12450	12187	11016	11936	15357	16077	19918	19885	32837	32765	32677	32635	32973	32447	32937	32921	32880	32850	32688	32811	32672	27362	31470	33238	22133	32573	24091	18822	13330	13209	13326	13384	13292	13321	13302	84	88	84	92	83	84	92	82	83	84	106
	SRR3223992	12757	12413	12447	12186	11016	11930	15341	16067	19882	19851	32810	32738	32649	32612	32943	32415	32909	32893	32852	32830	32660	32784	32643	27343	31440	33212	22118	32549	24068	18807	13321	13201	13319	13376	13280	13314	13299	94	98	87	102	93	90	89	92	93	94	95
	SRR3223993	12747	12403	12439	12176	11006	11923	15350	16065	19902	19874	32819	32747	32659	32622	32953	32434	32919	32903	32862	32841	32682	32793	32653	27346	31451	33222	22117	32557	24066	18805	13321	13200	13319	13383	13287	13314	13287	83	87	83	91	82	83	91	81	82	83	89
	SRR3223994	12759	12415	12450	12188	11016	11937	15360	16075	19914	19886	32837	32765	32679	32633	32973	32453	32939	32923	32882	32852	32692	32811	32673	27363	31471	33241	22129	32577	24084	18819	13329	13208	13326	13386	13294	13321	13294	84	88	84	92	83	84	92	82	83	84	98
	SRR3223995	12847	12503	12525	12265	11103	11929	15349	16158	19998	19967	32913	32841	32746	32701	33049	32435	33015	32993	32958	32834	32766	32888	32749	27438	31544	33313	22207	32652	24169	18896	13354	13234	13352	13401	13317	13347	13287	168	172	168	176	167	168	176	166	167	168	182
	SRR3223996	12775	12431	12465	12203	11039	11956	15375	16097	19943	19904	32873	32801	32719	32670	33015	32478	32979	32963	32922	32892	32719	32848	32701	27399	31502	33279	22158	32607	24117	18846	13355	13238	13354	13407	13315	13349	13294	103	107	88	111	102	103	103	101	102	103	102
	SRR3223997	12760	12417	12451	12187	11016	11938	15354	16078	19918	19882	32835	32763	32672	32633	32971	32444	32937	32922	32881	32848	32682	32812	32673	27364	31474	33242	22132	32577	24086	18820	13331	13210	13329	13382	13290	13324	13299	102	105	86	109	100	101	101	99	100	98	100
	SRR3223998	12826	12482	12518	12256	11095	11998	15413	16131	19986	19960	32892	32820	32733	32691	33028	32523	32990	32978	32938	32908	32765	32868	32729	27420	31529	33297	22173	32636	24151	18875	13392	13272	13390	13447	13362	13386	13364	101	104	100	108	99	100	108	98	99	100	114
	SRR3223999	12784	12441	12475	12213	11039	11939	15368	16098	19938	19908	32854	32782	32699	32655	32993	32470	32959	32943	32903	32872	32707	32832	32689	27382	31493	33260	22148	32593	24108	18839	13330	13218	13329	13387	13295	13324	13321	95	99	87	103	94	95	95	93	94	95	109
	SRR3224000	12768	12425	12459	12195	11024	11946	15368	16080	19917	19886	32831	32759	32675	32632	32967	32444	32933	32917	32877	32846	32680	32806	32667	27363	31466	33240	22134	32575	24093	18826	13338	13220	13336	13395	13302	13331	13306	97	101	89	105	96	97	97	95	96	97	111
	SRR3224001	12797	12454	12487	12224	11054	11973	15395	16112	19946	19915	32863	32791	32704	32663	32998	32477	32964	32948	32908	32877	32711	32837	32698	27389	31497	33268	22167	32603	24122	18855	13366	13246	13364	13422	13330	13359	13338	125	129	117	133	124	125	125	123	124	125	139
	SRR3224002	12748	12406	12441	12175	11002	11924	15339	16053	19896	19868	32815	32743	32656	32613	32952	32437	32918	32903	32862	32836	32668	32791	32651	27341	31450	33220	22113	32556	24065	18798	13322	13213	13319	13380	13287	13314	13281	93	97	85	101	92	93	93	91	91	93	99
	SRR3224003	12634	12291	12353	12061	10890	11802	15354	15954	19798	19767	32743	32671	32582	32543	32880	32356	32846	32830	32790	32759	32595	32718	32578	27259	31375	33148	22021	32484	23987	18706	13210	13094	13209	13257	13175	13204	13313	238	242	238	246	237	238	246	236	236	238	260
	SRR3224004	12787	12442	12473	12213	11047	11958	15376	16093	19940	19907	32846	32773	32692	32650	32986	32459	32949	32934	32893	32863	32691	32820	32679	27380	31487	33248	22150	32583	24121	18849	13357	13240	13355	13414	13321	13350	13321	135	138	126	142	133	134	134	132	133	134	148
	SRR3224005	12767	12425	12456	12194	11021	11944	15364	16082	19918	19888	32827	32754	32667	32625	32963	32439	32927	32912	32872	32841	32679	32799	32660	27368	31459	33232	22117	32569	24094	18825	13341	13222	13340	13397	13306	13335	13300	9	12	20	16	7	24	16	6	7	8	30
	SRR3224006	12733	12391	12422	12161	10988	11906	15328	16051	19892	19861	32800	32728	32642	32600	32937	32414	32902	32887	32846	32849	32650	32776	32635	27333	31435	33205	22095	32549	24067	18790	13301	13181	13299	13357	13265	13294	13276	95	98	86	102	93	94	94	92	93	94	108
	SRR3224007	12752	12409	12442	12181	11010	11927	15350	16069	19909	19878	32824	32752	32665	32623	32960	32436	32926	32910	32870	32839	32677	32799	32660	27348	31458	33229	22120	32565	24071	18811	13323	13203	13320	13378	13287	13316	13293	80	83	79	87	78	79	87	77	77	79	101
	SRR3224008	12890	12548	12582	12318	11143	12068	15395	16208	20037	19920	32966	32894	32808	32801	33102	32488	33068	33051	33012	32981	32728	32941	32803	27492	31602	33367	22262	32707	24216	18949	13435	13314	13433	13399	13307	13428	13352	192	196	97	200	191	192	200	190	191	179	124
	SRR3224009	12745	12402	12436	12172	11014	11919	15339	16054	19880	19850	32811	32739	32651	32613	32946	32419	32912	32896	32856	32824	32661	32786	32646	27336	31446	33213	22117	32551	24054	18803	13308	13185	13304	13365	13272	13300	13277	67	71	59	75	66	67	67	65	66	67	73
	SRR3224010	12753	12410	12443	12179	11010	11930	15348	16068	19906	19875	32832	32760	32678	32637	32974	32449	32940	32924	32884	32852	32677	32802	32668	27360	31465	33237	22121	32572	24085	18810	13326	13205	13324	13382	13290	13319	13292	88	91	79	95	86	87	87	85	86	87	101
	SRR3224011	12746	12403	12436	12175	11006	11926	15345	16059	19902	19870	32825	32753	32669	32618	32955	32428	32921	32905	32865	32833	32669	32798	32659	27349	31457	33228	22119	32564	24079	18802	13316	13196	13315	13375	13281	13310	13291	59	63	51	67	58	59	59	57	58	59	73
	SRR3224012	12763	12419	12452	12191	11026	11940	15359	16087	19932	19897	32860	32788	32706	32660	33003	32468	32967	32951	32911	32879	32699	32835	32689	27382	31489	33266	22143	32595	24112	18832	13337	13220	13337	13386	13294	13330	13299	65	69	57	73	64	58	58	63	64	65	72
	SRR3224013	12753	12410	12445	12181	11016	11934	15349	16068	19896	19866	32814	32742	32654	32621	32949	32425	32915	32899	32859	32836	32672	32789	32648	27341	31450	33220	22115	32555	24079	18814	13276	13157	13275	13357	13241	13270	13295	115	119	107	123	114	115	115	113	114	115	121
	SRR3224014	12782	12440	12473	12214	11050	11963	15386	16100	19935	19913	32829	32757	32670	32632	32964	32455	32930	32914	32874	32866	32702	32805	32665	27353	31460	33225	22137	32566	24068	18831	13351	13231	13348	13406	13307	13344	13336	99	102	98	106	97	98	106	96	97	98	104
	SRR3224015	12762	12419	12453	12192	11022	11939	15355	16074	19910	19881	32827	32755	32667	32625	32963	32443	32929	32913	32873	32841	32679	32802	32662	27355	31460	33228	22130	32567	24088	18814	13283	13162	13280	13360	13248	13275	13283	105	109	97	113	104	105	105	103	103	105	111
	SRR3224016	12755	12412	12445	12183	11015	11931	15339	16064	19912	19872	32832	32760	32671	32629	32967	32438	32933	32917	32877	32845	32673	32807	32667	27354	31466	33238	22124	32572	24075	18812	13325	13205	13322	13373	13282	13318	13286	94	97	76	101	92	93	93	91	91	93	90
	SRR3224017	12745	12402	12436	12173	11002	11926	15338	16059	19899	19867	32823	32751	32663	32622	32959	32437	32925	32909	32869	32837	32671	32798	32659	27348	31457	33227	22112	32564	24073	18803	13321	13200	13318	13376	13284	13313	13289	86	89	77	93	84	85	85	83	83	85	99
	SRR3224018	12737	12394	12428	12166	10991	11908	15329	16046	19885	19856	32804	32732	32643	32601	32939	32418	32905	32889	32849	32817	32655	32779	32639	27327	31437	33206	22101	32543	24057	18789	13307	13186	13305	13365	13273	13300	13263	85	88	76	92	83	84	84	82	82	84	90
	SRR3224019	12749	12405	12439	12176	11008	11926	15347	16062	19908	19877	32834	32762	32672	32632	32970	32447	32934	32918	32878	32846	32687	32808	32670	27356	31466	33237	22122	32570	24079	18810	13322	13201	13317	13377	13286	13313	13282	82	85	81	89	80	81	89	79	79	81	95
	SRR3224020	12743	12400	12434	12170	11002	11920	15340	16056	19898	19869	32824	32752	32664	32622	32960	32440	32926	32910	32870	32838	32675	32798	32660	27346	31458	33230	22115	32564	24066	18800	13313	13192	13310	13370	13278	13305	13276	89	92	80	96	87	88	88	86	86	88	94
	SRR3224021	12742	12399	12433	12170	10996	11918	15335	16051	19896	19867	32811	32739	32651	32609	32947	32427	32913	32897	32857	32825	32664	32786	32648	27336	31445	33214	22111	32549	24061	18798	13311	13190	13308	13368	13276	13303	13278	87	90	78	94	85	86	86	84	84	86	92
	SRR3224022	12741	12398	12432	12170	10997	11916	15331	16050	19889	19856	32816	32744	32657	32615	32953	32428	32919	32904	32863	32831	32664	32792	32652	27343	31450	33221	22106	32555	24070	18792	13316	13195	13313	13371	13284	13308	13286	86	89	77	93	84	85	85	83	83	85	99
	SRR3224023	12755	12412	12445	12183	11010	11928	15345	16066	19910	19881	32816	32744	32656	32615	32952	32429	32918	32902	32862	32845	32666	32792	32653	27343	31451	33220	22119	32555	24083	18812	13322	13202	13320	13378	13285	13315	13293	92	95	83	99	90	91	91	89	89	91	105
	SRR3224024	12756	12412	12446	12181	11012	11929	15351	16073	19918	19884	32843	32771	32685	32640	32983	32457	32947	32931	32891	32859	32695	32819	32673	27362	31472	33245	22129	32575	24095	18819	13328	13210	13325	13383	13291	13320	13292	89	93	89	97	88	89	97	87	87	89	111
	SRR3224025	12752	12408	12441	12178	11008	11922	15336	16052	19900	19869	32815	32743	32655	32614	32944	32421	32908	32892	32852	32828	32671	32789	32655	27342	31450	33218	22110	32552	24074	18803	13316	13196	13313	13379	13281	13308	13285	93	97	85	101	92	93	93	91	91	93	91
	SRR3224026	12764	12421	12454	12192	11019	11939	15349	16077	19921	19890	32844	32772	32684	32643	32980	32450	32946	32930	32890	32858	32686	32819	32681	27369	31478	33248	22134	32584	24099	18824	13338	13218	13337	13388	13296	13332	13292	99	102	90	106	97	91	91	96	96	98	105
	SRR3224027	12749	12407	12439	12177	11007	11929	15337	16057	19900	19868	32820	32748	32658	32617	32954	32429	32920	32904	32864	32832	32667	32795	32656	27343	31453	33223	22115	32559	24073	18799	13326	13206	13324	13383	13290	13319	13292	98	102	90	105	97	98	98	96	96	98	112
	SRR3224028	12742	12399	12433	12170	11000	11921	15338	16054	19892	19863	32819	32747	32653	32611	32949	32429	32915	32899	32859	32827	32671	32788	32648	27340	31445	33220	22104	32553	24063	18798	13311	13192	13310	13370	13278	13305	13275	83	87	83	91	82	83	91	81	81	83	97
	SRR3224029	12758	12416	12449	12190	11018	11937	15337	16066	19916	19879	32826	32749	32658	32618	32955	32421	32920	32904	32864	32832	32657	32793	32653	27348	31450	33224	22115	32558	24084	18821	13328	13210	13330	13375	13282	13322	13285	103	107	90	111	102	96	96	101	101	100	96
	SRR3224030	12755	12412	12446	12184	11012	11933	15341	16065	19910	19879	32830	32758	32670	32629	32966	32436	32932	32916	32876	32844	32676	32805	32666	27355	31464	33234	22125	32569	24083	18812	13329	13208	13326	13377	13286	13322	13286	91	94	90	98	89	83	91	88	88	90	105
	SRR3224031	12757	12415	12448	12186	11016	11937	15340	16071	19914	19868	32836	32764	32676	32633	32972	32436	32938	32922	32882	32850	32676	32811	32672	27360	31470	33240	22127	32576	24085	18813	13334	13213	13332	13378	13285	13327	13278	99	103	84	107	98	99	107	97	97	99	98
	SRR3224032	12752	12409	12443	12181	11006	11924	15336	16060	19896	19859	32820	32748	32660	32618	32956	32427	32922	32906	32866	32834	32667	32795	32655	27347	31454	33224	22113	32560	24074	18804	13322	13201	13319	13372	13282	13314	13289	90	94	83	98	89	90	98	88	88	87	97
	SRR3224033	12740	12396	12429	12167	10994	11916	15334	16050	19894	19863	32812	32740	32649	32608	32946	32424	32910	32894	32854	32822	32666	32787	32648	27335	31445	33213	22106	32551	24062	18797	13315	13195	13313	13375	13283	13310	13274	84	87	83	91	82	83	91	81	81	83	97
	SRR3224034	12739	12396	12431	12169	10998	11915	15326	16043	19889	19862	32802	32730	32642	32601	32938	32418	32904	32888	32848	32817	32658	32777	32638	27333	31436	33206	22102	32547	24045	18789	13313	13192	13311	13363	13279	13306	13283	84	88	84	92	83	84	92	82	82	84	98
	SRR3224035	12745	12402	12436	12174	11001	11923	15343	16059	19898	19869	32823	32751	32663	32621	32959	32438	32925	32909	32869	32837	32674	32798	32658	27349	31454	33227	22110	32563	24073	18805	13321	13200	13317	13377	13286	13313	13280	89	93	81	97	88	89	89	87	87	89	95
	SRR3224036	12744	12401	12435	12172	11001	11922	15334	16052	19893	19861	32815	32743	32654	32611	32950	32427	32916	32900	32860	32828	32667	32789	32649	27341	31448	33218	22111	32553	24064	18791	13318	13197	13316	13374	13282	13311	13274	85	89	85	93	84	85	93	83	83	85	107
	SRR3224037	12750	12406	12440	12178	11008	11927	15347	16064	19908	19877	32839	32767	32677	32637	32975	32452	32939	32923	32883	32851	32692	32814	32674	27360	31471	33243	22122	32576	24081	18812	13325	13204	13321	13381	13289	13316	13280	84	88	84	92	83	84	92	82	82	84	98
	SRR3224038	12743	12400	12434	12171	11000	11916	15348	16050	19896	19869	32804	32732	32644	32601	32940	32420	32906	32890	32850	32818	32656	32779	32640	27337	31438	33207	22109	32543	24060	18797	13313	13205	13309	13370	13278	13305	13281	86	90	78	94	85	86	86	84	84	86	92
	SRR3224042	12728	12386	12418	12153	10981	11913	15327	16036	19883	19851	32784	32712	32626	32589	32919	32411	32885	32869	32829	32806	32647	32763	32612	27306	31415	33181	22087	32524	24035	18780	13273	13153	13270	13332	13238	13267	13265	424	426	373	431	422	373	380	422	422	424	379
	SRR3224043	12772	12430	12463	12198	11028	11952	15366	16079	19928	19898	32842	32770	32685	32638	32978	32456	32944	32928	32861	32857	32695	32822	32675	27358	31475	33241	22134	32585	24094	18824	13314	13193	13311	13370	13278	13307	13301	429	431	370	436	427	378	377	427	427	429	384
	SRR3224044	12745	12403	12436	12169	10996	11923	15311	16036	19899	19859	32778	32706	32621	32574	32913	32382	32879	32863	32823	32792	32621	32757	32610	27309	31442	33176	22105	32522	24060	18794	13285	13165	13283	13334	13243	13279	13270	433	435	366	440	431	382	381	431	431	433	380
	SRR3224045	12753	12411	12443	12178	11008	11932	15339	16059	19909	19875	32829	32757	32673	32626	32964	32437	32930	32914	32874	32843	32674	32806	32661	27338	31463	33227	22116	32574	24075	18807	13292	13172	13289	13347	13255	13285	13294	435	437	375	442	433	384	384	433	433	435	398
	SRR3224046	12745	12403	12436	12171	10998	11922	15319	16041	19901	19866	32830	32758	32673	32626	32964	32439	32930	32914	32874	32843	32680	32807	32663	27327	31464	33225	22107	32572	24072	18796	13293	13176	13290	13348	13256	13286	13286	431	432	378	437	428	379	387	428	428	430	401
	SRR3224047	12754	12412	12445	12179	11009	11937	15344	16061	19909	19876	32831	32759	32674	32629	32967	32441	32933	32918	32877	32846	32680	32811	32662	27343	31464	33231	22118	32573	24080	18807	13297	13176	13294	13350	13259	13290	13286	437	439	378	444	435	386	385	435	435	437	400
	SRR3224048	12740	12398	12430	12165	10994	11922	15332	16048	19888	19854	32805	32733	32648	32603	32941	32415	32907	32891	32851	32820	32658	32785	32636	27324	31438	33203	22097	32548	24066	18786	13285	13165	13283	13339	13248	13279	13278	420	422	369	427	418	369	376	418	417	420	391
	SRR3224049	12771	12424	12457	12197	11039	11954	15380	16092	19923	19889	32836	32765	32674	32628	32966	32436	32929	32913	32874	32845	32675	32802	32658	27357	31462	33236	22115	32561	24091	18826	13303	13185	13300	13359	13269	13299	13316	673	675	614	680	671	621	621	671	670	673	635
	SRR3224050	12770	12428	12461	12198	11025	11945	15363	16088	19926	19892	32850	32777	32692	32649	32987	32458	32951	32936	32896	32865	32694	32823	32687	27377	31484	33251	22143	32591	24106	18831	13341	13221	13339	13393	13302	13334	13308	24	27	12	31	22	27	23	21	22	21	34
	SRR3224051	12771	12428	12462	12198	11026	11948	15363	16082	19917	19886	32837	32764	32678	32643	32973	32447	32937	32922	32882	32859	32691	32811	32672	27364	31469	33238	22134	32576	24094	18822	13345	13214	13344	13405	13309	13339	13313	46	49	37	53	44	45	45	43	44	45	51
	SRR3224052	12748	12404	12437	12177	11005	11917	15345	16068	19905	19874	32820	32748	32657	32624	32953	32438	32919	32902	32863	32839	32682	32794	32654	27338	31452	33223	22120	32559	24074	18807	13320	13199	13317	13379	13284	13313	13296	95	98	86	102	93	94	94	92	93	94	100
	SRR3224053	12734	12389	12423	12160	10996	11914	15328	16045	19875	19847	32793	32721	32633	32591	32929	32408	32895	32879	32839	32807	32648	32771	32628	27317	31428	33200	22093	32532	24057	18774	13310	13189	13307	13367	13276	13303	13269	93	96	84	100	91	90	92	90	91	92	98
	SRR3224054	12748	12404	12438	12177	11004	11924	15346	16065	19902	19872	32824	32752	32664	32623	32960	32437	32926	32910	32870	32838	32674	32799	32658	27350	31455	33228	22113	32563	24080	18810	13325	13204	13322	13380	13289	13318	13286	92	96	84	100	91	92	92	90	91	92	106
	SRR3224055	12768	12424	12458	12196	11024	11944	15358	16080	19896	19865	32812	32740	32665	32624	32961	32436	32927	32911	32844	32839	32659	32786	32660	27342	31445	33223	22126	32550	24090	18818	13335	13214	13332	13390	13299	13328	13308	93	97	85	101	92	93	93	91	92	93	107
	SRR3224059	12751	12408	12441	12175	11006	11931	15344	16065	19917	19881	32844	32772	32684	32641	32979	32451	32939	32927	32887	32856	32694	32823	32674	27351	31474	33239	22120	32583	24087	18815	13295	13174	13291	13345	13255	13287	13294	424	426	373	431	422	373	380	422	422	424	395
	SRR3224060	12752	12410	12443	12177	11009	11933	15345	16066	19917	19883	32849	32777	32692	32647	32985	32458	32947	32935	32895	32864	32701	32829	32681	27354	31482	33249	22123	32592	24090	18812	13297	13176	13292	13348	13258	13289	13292	422	423	370	428	419	370	377	419	419	421	392
	SRR3224061	12751	12408	12441	12175	11006	11931	15339	16062	19914	19878	32841	32769	32682	32639	32977	32448	32937	32925	32885	32854	32691	32821	32672	27348	31473	33237	22118	32581	24086	18810	13295	13174	13289	13345	13255	13286	13293	422	424	371	429	420	371	378	420	420	422	393
	SRR3224062	12745	12401	12436	12169	11002	11931	15339	16057	19907	19873	32839	32767	32681	32636	32974	32447	32940	32924	32884	32853	32691	32817	32667	27345	31471	33239	22116	32582	24079	18802	13292	13173	13289	13345	13255	13286	13285	418	419	366	424	415	366	373	415	415	417	388
	SRR3224063	12760	12418	12450	12185	11016	11940	15352	16075	19925	19891	32854	32782	32697	32652	32990	32463	32952	32940	32900	32869	32705	32833	32684	27362	31486	33255	22130	32597	24099	18825	13302	13182	13300	13356	13265	13296	13299	425	427	374	432	423	374	381	423	423	425	396
	SRR3224064	12817	12474	12507	12241	11073	12001	15398	16130	19978	19945	32906	32834	32749	32704	33042	32513	33008	32992	32952	32921	32755	32883	32735	27414	31538	33303	22188	32650	24148	18875	13363	13244	13360	13412	13326	13357	13362	473	475	422	480	471	422	429	471	471	473	444
	SRR3224065	12746	12403	12435	12170	11002	11928	15339	16058	19911	19874	32843	32771	32689	32640	32984	32455	32948	32932	32892	32861	32692	32825	32669	27348	31472	33242	22115	32579	24086	18809	13294	13177	13291	13347	13256	13287	13280	422	424	363	429	420	371	370	420	420	422	385
	SRR3224066	12795	12452	12485	12220	11050	11976	15377	16106	19957	19925	32881	32809	32724	32653	33017	32494	32979	32967	32927	32871	32712	32861	32713	27392	31515	33280	22161	32625	24123	18856	13339	13222	13338	13363	13304	13333	13294	466	468	415	473	464	415	392	464	461	466	396
	SRR3224067	12747	12400	12434	12172	11003	11932	15337	16058	19908	19877	32836	32764	32678	32632	32971	32448	32937	32919	32881	32850	32692	32814	32665	27347	31468	33232	22115	32577	24075	18807	13294	13175	13291	13343	13259	13288	13279	424	426	373	431	422	373	380	419	422	424	387
	SRR3224068	12752	12408	12442	12176	11009	11936	15345	16065	19915	19881	32842	32770	32685	32640	32978	32451	32944	32928	32888	32857	32694	32822	32674	27352	31475	33243	22119	32586	24088	18811	13299	13179	13298	13352	13261	13292	13288	426	427	374	432	423	374	381	423	423	425	396
	SRR3224069	12762	12420	12452	12187	11021	11944	15349	16068	19920	19886	32830	32758	32671	32627	32965	32439	32931	32915	32875	32844	32679	32810	32662	27340	31463	33229	22128	32570	24076	18815	13312	13192	13309	13365	13274	13305	13292	452	453	392	458	449	400	399	449	449	451	414
	SRR3224070	12746	12404	12437	12172	11000	11925	15335	16051	19900	19868	32819	32747	32663	32616	32956	32433	32922	32906	32866	32835	32671	32799	32650	27331	31453	33218	22106	32560	24066	18795	13286	13165	13282	13340	13249	13278	13277	429	431	370	436	427	378	377	427	427	429	384
	SRR3224071	12834	12490	12523	12262	11094	12007	15431	16145	19991	19961	32896	32823	32734	32693	33031	32508	32991	32979	32939	32908	32747	32870	32729	27429	31535	33297	22195	32631	24157	18890	13408	13287	13405	13462	13370	13398	13366	138	142	137	146	137	137	145	136	137	138	151
	SRR3224072	12794	12451	12484	12217	11049	11970	15381	16102	19954	19919	32878	32806	32721	32675	33014	32491	32974	32962	32895	32891	32729	32855	32710	27383	31510	33274	22155	32620	24116	18850	13336	13215	13331	13389	13300	13328	13334	441	442	388	447	438	389	397	438	438	440	403
	SRR3224073	12799	12455	12488	12226	11054	11972	15382	16097	19955	19924	32878	32806	32715	32675	33013	32503	32977	32961	32921	32889	32744	32851	32713	27401	31509	33280	22154	32617	24127	18855	13367	13262	13366	13427	13335	13362	13337	89	92	88	96	87	88	96	86	86	88	102
	SRR3224074	12745	12401	12435	12172	11010	11926	15351	16065	19908	19877	32830	32758	32668	32627	32965	32441	32929	32913	32873	32841	32681	32803	32664	27351	31461	33231	22119	32566	24075	18809	13319	13198	13314	13374	13283	13310	13286	56	59	55	63	54	55	63	53	54	55	69
	SRR3224075	12810	12466	12499	12236	11065	11982	15403	16123	19971	19940	32893	32821	32731	32691	33029	32507	32993	32977	32937	32905	32747	32868	32728	27412	31525	33296	22174	32630	24137	18870	13383	13263	13380	13440	13349	13376	13345	89	92	88	96	87	88	96	86	86	88	102
	SRR3224076	12799	12456	12490	12226	11063	11978	15390	16116	19966	19931	32887	32815	32726	32687	33022	32502	32988	32972	32932	32900	32737	32862	32723	27415	31526	33291	22176	32627	24135	18862	13377	13256	13374	13423	13339	13370	13334	95	98	87	102	93	94	102	92	92	91	101
	SRR3224077	12801	12457	12490	12228	11056	11973	15394	16113	19960	19931	32881	32809	32719	32679	33017	32497	32977	32965	32925	32893	32737	32856	32717	27403	31513	33282	22168	32619	24125	18862	13373	13252	13371	13427	13342	13366	13334	83	86	82	90	81	82	90	80	80	82	96
	SRR3224078	12802	12459	12492	12230	11056	11973	15394	16114	19960	19929	32880	32808	32720	32679	33016	32493	32982	32966	32926	32894	32733	32855	32716	27403	31514	33283	22169	32619	24130	18859	13372	13251	13370	13428	13337	13366	13340	82	85	81	89	80	81	89	79	79	81	103
	SRR3224079	12805	12462	12495	12233	11070	11985	15408	16128	19969	19936	32891	32819	32731	32689	33026	32500	32992	32976	32936	32903	32739	32864	32724	27412	31524	33295	22179	32630	24141	18870	13374	13254	13373	13431	13338	13368	13348	61	64	60	68	59	60	68	58	59	60	82
	SRR3224080	12802	12458	12491	12230	11066	11983	15407	16125	19969	19935	32895	32823	32733	32693	33030	32501	32990	32978	32938	32906	32741	32868	32728	27412	31526	33297	22177	32632	24141	18871	13377	13257	13375	13433	13341	13370	13347	56	59	55	63	54	55	63	53	54	55	77
	SRR3224081	12973	12629	12663	12398	11085	11990	15562	16281	20124	20090	33048	32976	32883	32853	33182	32656	33142	33130	33090	33066	32904	33022	32880	27572	31676	33449	22332	32784	24301	19029	13547	13425	13543	13605	13510	13539	13511	314	317	313	321	312	313	321	311	311	313	327
	SRR3224082	12820	12476	12509	12247	11081	11999	15408	16140	19989	19956	32905	32833	32740	32704	33041	32515	33005	32990	32949	32916	32757	32882	32742	27427	31542	33311	22194	32645	24156	18885	13394	13274	13391	13445	13358	13387	13366	106	109	105	113	104	105	113	103	104	105	127
2.5	AP017624.1_M_ulcerans_subsp._shinshuense_ATCC33728	11005	10696	10730	10473	9576	10307	13872	14452	18332	18302	31576	31494	31430	31398	31695	31111	31684	31661	31643	31531	31402	31550	31421	25963	30183	32043	20611	31293	22610	17239	0	15	10	220	52	9	12029	13393	13327	13323	13400	13419	13339	13312	13378	13355	13396	13345
	AP017635.1_M_ulcerans_subsp._shinshuense_ATCC_33728	10912	10621	10642	10379	9476	10220	13779	14353	18211	18181	31470	31385	31328	31298	31590	31013	31579	31557	31539	31425	31297	31444	31321	25864	30085	31943	20516	31190	22535	17121	15	0	21	231	63	20	11932	13275	13208	13203	13283	13300	13219	13192	13258	13236	13278	13227
	CSURP9951	11000	10695	10724	10473	9570	10321	13861	14441	18312	18283	31605	31520	31459	31426	31718	31142	31708	31686	31668	31554	31428	31574	31442	25992	30232	32065	20629	31321	22648	17226	10	21	0	224	54	11	12026	13391	13324	13323	13400	13416	13336	13311	13374	13352	13394	13346
	CSURP9952	11078	10776	10818	10561	9672	10445	13947	14528	18373	18352	31521	31435	31379	31368	31635	31089	31618	31600	31577	31510	31368	31495	31361	25967	30162	31960	20678	31270	22670	17259	220	231	224	0	256	223	12096	13448	13381	13381	13457	13473	13393	13371	13423	13388	13451	13392
	CSURP9953	10966	10663	10698	10460	9575	10329	13862	14443	18303	18278	31532	31453	31397	31377	31655	31101	31650	31629	31610	31494	31410	31516	31389	25944	30155	31992	20610	31265	22602	17214	52	63	54	256	0	53	12016	13358	13291	13290	13367	13383	13303	13277	13339	13319	13361	13306
	CSURP9954	11000	10701	10733	10482	9577	10331	13882	14462	18333	18307	31609	31528	31466	31430	31726	31144	31716	31694	31676	31563	31444	31590	31461	26012	30249	32065	20650	31334	22665	17245	9	20	11	223	53	0	12040	13387	13320	13318	13397	13412	13332	13306	13370	13348	13390	13341
2.6	CABDUY010000001.1_M_ulcerans_strain_P7741	8583	8336	8400	8298	6975	7950	13060	13546	17095	17074	29099	29017	28892	28986	29207	28750	29179	29160	29128	29141	28956	29078	28896	23958	27828	29281	19088	28837	20786	16028	12029	11932	12026	12096	12016	12040	0	13362	13039	13279	13369	13385	13306	13289	13344	13329	13354	13294
2.7	CP003899.1_M_liflandii_128FXT	5911	5610	5637	5490	0	3012	10695	11067	14837	14809	28091	28053	27925	27963	28171	27730	28153	28124	28113	28067	27903	28024	27885	22360	26691	28566	17230	27794	19191	13852	9576	9476	9570	9672	9575	9577	6975	11081	11039	11009	11085	11103	11021	10997	11061	11057	11075	11032
2.8	PEDI01000001.1_M_marinum_strain_BB170200_BB170200	6766	6476	6512	6416	3012	0	11298	11710	15477	15460	28486	28442	28349	28357	28591	28167	28582	28594	28539	28510	28337	28442	28312	22896	27150	29016	17778	28218	19725	14484	10307	10220	10321	10445	10329	10331	7950	12002	11929	11930	12008	12023	11943	11916	11980	11971	11999	11955
2.9	AP018410.1_M_pseudoshottsii_JCM_15466_DNA	0	306	509	1816	5911	6766	12049	12500	16404	16370	29658	29593	29511	29254	29776	29263	29742	29728	29698	29659	29461	29616	29516	23968	28245	30119	18710	29389	20715	15290	11005	10912	11000	11078	10966	11000	8583	12822	12746	12752	12826	12843	12763	12739	12804	12793	12819	12777
	BCND01000001.1_M_pseudoshottsii_DNA	306	0	254	1538	5610	6476	11704	12162	16045	16021	29302	29223	29129	29140	29392	28923	29359	29343	29320	29289	29106	29247	29153	23584	27874	29721	18330	29022	20360	14946	10696	10621	10695	10776	10663	10701	8336	12479	12403	12410	12484	12500	12421	12397	12460	12450	12476	12435
	PEDJ01000001.1_M_marinum_strain_DL240490_DL240490	509	254	0	1516	5637	6512	11769	12215	16095	16068	29326	29257	29171	29183	29424	28929	29397	29409	29351	29324	29139	29288	29188	23648	27923	29778	18394	29073	20415	14986	10730	10642	10724	10818	10698	10733	8400	12512	12435	12443	12516	12532	12454	12431	12494	12482	12509	12468
2.1	M_sp._012931	1816	1538	1516	0	5490	6416	11515	11956	15839	15807	29088	29020	28906	28915	29149	28673	29116	29111	29073	29049	28896	29015	28909	23399	27665	29499	18073	28804	20104	14751	10473	10379	10473	10561	10460	10482	8298	12248	12169	12180	12254	12269	12191	12168	12232	12218	12246	12205
1.1	ANPL01000001.1_M_marinum_str._Europe	29511	29129	29171	28906	27925	28349	24808	25707	26039	25983	3072	3075	0	767	422	443	417	425	413	422	3030	3018	4004	16953	5109	4485	20491	4028	25593	25321	31430	31328	31459	31379	31397	31466	28892	32744	32666	32645	32749	32760	32686	32632	32718	32676	32740	32683
	AP018496.1_M_marinum_ATCC_927_DNA	29254	29140	29183	28915	27963	28357	24789	25685	25956	25896	3361	3363	767	0	364	337	361	373	388	364	3217	3206	4314	17181	5322	4921	20676	4443	25596	25367	31398	31298	31426	31368	31377	31430	28986	32703	32626	32601	32706	32721	32642	32595	32679	32637	32701	32635
	CP024190.1_M_marinum_strain_CCUG20998	29776	29392	29424	29149	28171	28591	24986	25888	26211	26144	3071	3074	422	364	0	43	5	17	32	8	2910	2902	4054	17174	5089	4629	20749	4177	25831	25552	31695	31590	31718	31635	31655	31726	29207	33041	32964	32940	33044	33057	32981	32925	33015	32973	33037	32978
	PQBO01000100.1_M_marinum_strain_1218R	29263	28923	28929	28673	27730	28167	24593	25451	25799	25747	3046	3049	443	337	43	0	40	52	67	38	2920	2906	4022	16948	5051	4601	20385	4124	25405	25103	31111	31013	31142	31089	31101	31144	28750	32514	32436	32418	32517	32529	32456	32400	32487	32445	32510	32448
	PEDC01000001.1_M_marinum_strain_DSM_44344_DSM44344	29742	29359	29397	29116	28153	28582	24955	25856	26176	26112	3069	3072	417	361	5	40	0	14	29	5	2900	2902	4052	17137	5077	4629	20726	4180	25799	25520	31684	31579	31708	31618	31650	31716	29179	33004	32926	32904	33008	33019	32945	32889	32977	32931	32995	32942
	PEDD01000001.1_M_marinum_strain_NCTC2275_NCTC2275	29728	29343	29409	29111	28124	28594	24933	25829	26162	26107	3069	3086	425	373	17	52	14	0	35	16	2915	2902	4053	17135	5087	4630	20723	4185	25778	25504	31661	31557	31686	31600	31629	31694	29160	32988	32911	32889	32993	33004	32930	32874	32962	32920	32984	32927
	PEDB01000001.1_M_marinum_strain_DSM_43519_DSM43519	29698	29320	29351	29073	28113	28539	24926	25829	26155	26089	3086	3089	413	388	32	67	29	35	0	32	2916	2917	4069	17068	5095	4631	20697	4189	25770	25499	31643	31539	31668	31577	31610	31676	29128	32948	32871	32849	32953	32937	32890	32834	32922	32880	32944	32887
	PQBL01000100.1_M_marinum_strain_1218RDel	29659	29289	29324	29049	28067	28510	24921	25791	26118	26080	3060	3063	422	364	8	38	5	16	32	0	2906	2892	4038	17114	5064	4617	20668	4168	25723	25451	31531	31425	31554	31510	31494	31563	29141	32917	32840	32818	32922	32933	32859	32811	32891	32849	32913	32853
1.2	CP025779.1_M_marinum_strain_1218R	29658	29302	29326	29088	28091	28486	24906	25792	26162	26105	0	13	3072	3361	3071	3046	3069	3069	3086	3060	2667	2653	3268	17432	5063	4749	20509	4283	25893	25449	31576	31470	31605	31521	31532	31609	29099	32907	32830	32803	32910	32922	32844	32791	32880	32824	32903	32845
	PECZ01000001.1_M_marinum_strain_DE4381_DE4381	29593	29223	29257	29020	28053	28442	24829	25722	26093	26031	13	0	3075	3363	3074	3049	3072	3086	3089	3063	2674	2660	3226	17404	5024	4752	20518	4291	25870	25386	31494	31385	31520	31435	31453	31528	29017	32835	32757	32730	32837	32849	32771	32718	32807	32751	32830	32772
1.3	PEDA01000001.1_M_marinum_strain_DSM_43518_DSM43518	29516	29153	29188	28909	27885	28312	24698	25613	25949	25884	3268	3226	4004	4314	4054	4022	4052	4053	4069	4038	3503	3505	0	17349	4830	5400	20738	4805	25800	25315	31421	31321	31442	31361	31389	31461	28896	32738	32663	32642	32741	32756	32680	32623	32713	32672	32735	32676
1.4	PQBM01000100.1_M_marinum_strain_M	29461	29106	29139	28896	27903	28337	24790	25660	26039	25993	2667	2674	3030	3217	2910	2920	2900	2915	2916	2906	0	18	3503	17284	5126	4596	20253	4093	25710	25329	31402	31297	31428	31368	31410	31444	28956	32755	32677	32654	32759	32769	32695	32646	32727	32670	32751	32682
	HG917972.2_M_marinum_E11_main	29616	29247	29288	29015	28024	28442	24878	25782	26155	26093	2653	2660	3018	3206	2902	2906	2902	2902	2917	2892	18	0	3505	17378	5143	4595	20377	4097	25832	25451	31550	31444	31574	31495	31516	31590	29078	32878	32802	32777	32880	32894	32818	32765	32852	32795	32873	32815
1.5	PEDE01000001.1_M_marinum_strain_KST214_KST	30119	29721	29778	29499	28566	29016	25497	26396	26973	26910	4749	4752	4485	4921	4629	4601	4629	4630	4631	4617	4596	4595	5400	17735	6877	0	21119	4435	26266	26225	32043	31943	32065	31960	31992	32065	29281	33306	33245	33205	33309	33320	33246	33196	33276	33227	33300	33243
1.6	PECY01000001.1_M_marinum_strain_VIMS9_VIMS	29389	29022	29073	28804	27794	28218	24593	25516	26082	26018	4283	4291	4028	4443	4177	4124	4180	4185	4189	4168	4093	4097	4805	16812	6268	4435	20481	0	25560	25418	31293	31190	31321	31270	31265	31334	28837	32644	32567	32543	32649	32660	32585	32531	32619	32562	32640	32582
1.7	PEDG01000001.1_M_marinum_strain_MSS4_MSS4	28245	27874	27923	27665	26691	27150	23557	24409	24511	24460	5063	5024	5109	5322	5089	5051	5077	5087	5095	5064	5126	5143	4830	17309	0	6877	20113	6268	24906	23989	30183	30085	30232	30162	30155	30249	27828	31536	31460	31440	31541	31552	31478	31425	31510	31461	31532	31475
1.8	PEDF01000001.1_M_marinum_strain_Davis1_Davis	23968	23584	23648	23399	22360	22896	19197	19858	21074	21025	17432	17404	16953	17181	17174	16948	17137	17135	17068	17114	17284	17378	17349	0	17309	17735	19772	16812	22799	20418	25963	25864	25992	25967	25944	26012	23958	27427	27354	27331	27434	27446	27368	27333	27401	27340	27426	27372
1.9	PEDH01000001.1_M_marinum_strain_MSS2_MSS2	18710	18330	18394	18073	17230	17778	13452	14083	16710	16677	20509	20518	20491	20676	20749	20385	20726	20723	20697	20668	20253	20377	20738	19772	20113	21119	0	20481	19916	15197	20611	20516	20629	20678	20610	20650	19088	22193	22116	22119	22199	22211	22136	22094	22164	22145	22190	22146
1.1	KZ269913.1_M_marinum_strain_HL1506	20715	20360	20415	20104	19191	19725	16273	16700	19298	19266	25893	25870	25593	25596	25831	25405	25799	25778	25770	25723	25710	25832	25800	22799	24906	26266	19916	25560	0	18731	22610	22535	22648	22670	22602	22665	20786	24154	24093	24055	24157	24174	24093	24037	24128	24102	24153	24097
1.11	CP000854.1_M_marinum_M	16404	16045	16095	15839	14837	15477	11182	11721	0	2	26162	26093	26039	25956	26211	25799	26176	26162	26155	26118	26039	26155	25949	21074	24511	26973	16710	26082	19298	12106	18332	18211	18312	18373	18303	18333	17095	19982	19910	19903	19985	20003	19920	19885	19934	19915	19977	19924
	PQBN01000100.1_M_marinum_E11	16370	16021	16068	15807	14809	15460	11174	11703	2	0	26105	26031	25983	25896	26144	25747	26112	26107	26089	26080	25993	26093	25884	21025	24460	26910	16677	26018	19266	12080	18302	18181	18283	18352	18278	18307	17074	19949	19877	19875	19954	19970	19888	19854	19901	19882	19945	19887
1.12	PEDK01000001.1_M_marinum_strain_DE4576_DE4576	15290	14946	14986	14751	13852	14484	10139	10537	12106	12080	25449	25386	25321	25367	25552	25103	25520	25504	25499	25451	25329	25451	25315	20418	23989	26225	15197	25418	18731	0	17239	17121	17226	17259	17214	17245	16028	18884	18812	18806	18888	18905	18823	18780	18858	18835	18882	18832
1.13	M_MarinumB	12049	11704	11769	11515	10695	11298	0	88	11182	11174	24906	24829	24808	24789	24986	24593	24955	24933	24926	24921	24790	24878	24698	19197	23557	25497	13452	24593	16273	10139	13872	13779	13861	13947	13862	13882	13060	15420	15346	15349	15424	15440	15361	15329	15391	15373	15418	15365
	ANPM01000001.1_M_marinum_MB2	12500	12162	12215	11956	11067	11710	88	0	11721	11703	25792	25722	25707	25685	25888	25451	25856	25829	25829	25791	25660	25782	25613	19858	24409	26396	14083	25516	16700	10537	14452	14353	14441	14528	14443	14462	13546	16138	16064	16065	16142	16158	16080	16048	16114	16091	16135	16089
[truncated: 337 more columns]

## Sheet: Table S3
			1--->390-bp	5		20		23		28		34		48		50		53		68		81		92		101		103		107		113		123		142		144		149		150		191		194		197
Strains	Taxon	Sous-taxon	Isolates	A	G	A	G	A	T	T	C	T	C	G	C	T	C	A	G	C	T	G	A	C	G	C	T	C	T	C	T	G	A	A	G	C	T	G	A	G	T	T	C	G	C	G	A	T	C
M. ulcerans taxa	2.1/2.2/2.3		187 isolates from Australia	1	0	0	1	1	0	1	0	0	1	0	1	0	1	1	0	1	0	1	0	1	0	1	0	1	0	1	0	1	0	1	0	1	0	0	1	1	0	1	0	1	0	1	0	1	0
	2.4	2.4.1	139 isolates from Africa	1	0	0	1	1	0	1	0	0	1	0	1	0	1	1	0	1	0	1	0	1	0	1	0	1	0	1	0	1	0	1	0	1	0	0	1	1	0	1	0	1	0	1	0	1	0
		2.4.2	21 isolates from Africa	1	0	0	1	1	0	1	0	0	1	0	1	0	1	1	0	1	0	1	0	1	0	1	0	1	0	1	0	1	0	1	0	1	0	0	1	1	0	1	0	1	0	1	0	1	0
	2.5		6 isolates 3 from japan, 1 USA and 1 Uganda	0	1	0	1	0	1	1	0	1	0	1	0	0	1	1	0	1	0	1	0	1	0	1	0	1	0	1	0	1	0	1	0	1	0	1	0	0	1	0	1	1	0	1	0	1	0
	2.6		CABDUY010000001.1_M_ulcerans_strain_P7741	0	1	0	1	0	1	1	0	0	1	1	0	0	1	1	0	1	0	1	0	1	0	1	0	1	0	1	0	1	0	1	0	1	0	1	0	1	0	1	0	1	0	1	0	1	0
	2.9		AP018410.1_M_pseudoshottsii_JCM_15466_DNA	0	1	0	1	0	1	1	0	0	1	1	0	0	1	1	0	1	0	1	0	1	0	1	0	1	0	1	0	1	0	0	1	1	0	1	0	1	0	1	0	1	0	1	0	1	0
			BCND01000001.1_M_pseudoshottsii_DNA	0	1	0	1	0	1	1	0	0	1	1	0	0	1	1	0	1	0	1	0	1	0	1	0	1	0	1	0	1	0	0	1	1	0	1	0	1	0	1	0	0	1	1	0	1	0
			PEDJ01000001.1_M_marinum_strain_DL240490_DL240490	0	1	0	1	0	1	1	0	0	1	1	0	0	1	1	0	1	0	1	0	1	0	1	0	1	0	1	0	1	0	1	0	1	0	1	0	1	0	1	0	1	0	1	0	1	0
	2.1		M_sp._012931	0	1	0	1	0	1	0	1	0	1	1	0	0	1	1	0	1	0	1	0	0	1	1	0	1	0	1	0	1	0	1	0	1	0	1	0	1	0	1	0	1	0	1	0	1	0
	2.8		PEDI01000001.1_M_marinum_strain_BB170200_BB170200	0	1	0	1	0	1	1	0	0	1	1	0	0	1	1	0	1	0	1	0	1	0	1	0	1	0	1	0	1	0	1	0	1	0	1	0	1	0	1	0	0	1	1	0	1	0
	2.7		CP003899.1_M_liflandii_128FXT	0	1	0	1	0	1	1	0	0	1	1	0	0	1	1	0	1	0	0	1	1	0	1	0	1	0	1	0	1	0	1	0	1	0	1	0	1	0	1	0	1	0	1	0	1	0
M. marinum taxa	1.1		PEDB01000001.1_M_marinum_strain_DSM_43519_DSM43519	0	1	0	1	0	1	1	0	0	1	1	0	1	0	1	0	1	0	1	0	1	0	1	0	1	0	1	0	1	0	1	0	1	0	1	0	1	0	1	0	1	0	1	0	1	0
			CP024190.1_M_marinum_strain_CCUG20998	0	1	0	1	0	1	1	0	0	1	1	0	1	0	1	0	1	0	1	0	1	0	1	0	1	0	1	0	1	0	1	0	1	0	1	0	1	0	1	0	1	0	1	0	1	0
			PEDC01000001.1_M_marinum_strain_DSM_44344_DSM44344	0	1	0	1	0	1	1	0	0	1	1	0	1	0	1	0	1	0	1	0	1	0	1	0	1	0	1	0	1	0	1	0	1	0	1	0	1	0	1	0	1	0	1	0	1	0
			PQBO01000100.1_M_marinum_strain_1218R	0	1	0	1	0	1	1	0	0	1	1	0	1	0	1	0	1	0	1	0	1	0	1	0	1	0	1	0	1	0	1	0	1	0	1	0	1	0	1	0	1	0	1	0	1	0
			PQBL01000100.1_M_marinum_strain_1218RDel	0	1	0	1	0	1	1	0	0	1	1	0	1	0	1	0	1	0	1	0	1	0	1	0	1	0	1	0	1	0	1	0	1	0	1	0	1	0	1	0	1	0	1	0	1	0
			AP018496.1_M_marinum_ATCC_927_DNA	0	1	0	1	0	1	1	0	0	1	1	0	1	0	1	0	1	0	1	0	1	0	1	0	1	0	1	0	1	0	1	0	1	0	1	0	1	0	1	0	0	1	1	0	1	0
			ANPL01000001.1_M_marinum_str._Europe	0	1	0	1	0	1	1	0	0	1	1	0	1	0	1	0	1	0	1	0	1	0	1	0	1	0	1	0	1	0	1	0	1	0	1	0	1	0	1	0	1	0	1	0	1	0
			PEDD01000001.1_M_marinum_strain_NCTC2275_NCTC2275	0	1	0	1	0	1	1	0	0	1	1	0	1	0	1	0	1	0	1	0	1	0	1	0	1	0	1	0	1	0	1	0	1	0	1	0	1	0	1	0	1	0	1	0	1	0
	1.2		CP025779.1_M_marinum_strain_1218R	0	1	0	1	0	1	1	0	0	1	1	0	1	0	1	0	1	0	1	0	1	0	1	0	1	0	1	0	1	0	1	0	1	0	1	0	1	0	1	0	1	0	1	0	1	0
			PECZ01000001.1_M_marinum_strain_DE4381_DE4381	0	1	0	1	0	1	1	0	0	1	1	0	1	0	1	0	1	0	1	0	1	0	1	0	1	0	1	0	1	0	1	0	1	0	1	0	1	0	1	0	1	0	1	0	1	0
	1.3		PEDA01000001.1_M_marinum_strain_DSM_43518_DSM43518	0	1	0	1	0	1	1	0	0	1	1	0	1	0	1	0	1	0	1	0	1	0	1	0	1	0	1	0	1	0	1	0	1	0	1	0	1	0	1	0	1	0	1	0	1	0
	1.4		HG917972.2_M_marinum_E11_main	0	1	0	1	0	1	1	0	0	1	1	0	1	0	1	0	1	0	1	0	1	0	1	0	1	0	1	0	1	0	1	0	1	0	1	0	1	0	1	0	1	0	1	0	1	0
			PQBM01000100.1_M_marinum_strain_M	0	1	0	1	0	1	1	0	0	1	1	0	1	0	1	0	1	0	1	0	1	0	1	0	1	0	1	0	1	0	1	0	1	0	1	0	1	0	1	0	1	0	1	0	1	0
	1.5		PEDE01000001.1_M_marinum_strain_KST214_KST	0	1	0	1	0	1	1	0	0	1	1	0	1	0	1	0	1	0	1	0	1	0	1	0	1	0	1	0	1	0	1	0	1	0	1	0	1	0	1	0	1	0	1	0	1	0
	1.6		PECY01000001.1_M_marinum_strain_VIMS9_VIMS	0	1	0	1	0	1	1	0	0	1	1	0	1	0	1	0	1	0	1	0	1	0	1	0	1	0	1	0	1	0	1	0	1	0	1	0	1	0	1	0	1	0	1	0	1	0
	1.7		PEDG01000001.1_M_marinum_strain_MSS4_MSS4	0	1	0	1	0	1	1	0	0	1	1	0	1	0	1	0	1	0	1	0	1	0	1	0	1	0	1	0	1	0	1	0	1	0	1	0	1	0	1	0	1	0	1	0	1	0
	1.8		PEDF01000001.1_M_marinum_strain_Davis1_Davis	0	1	0	1	0	1	1	0	0	1	1	0	1	0	1	0	1	0	1	0	1	0	1	0	1	0	1	0	1	0	1	0	1	0	1	0	1	0	1	0	1	0	1	0	1	0
	1.9		PEDH01000001.1_M_marinum_strain_MSS2_MSS2	0	1	1	0	0	1	1	0	0	1	1	0	0	1	1	0	1	0	1	0	1	0	1	0	1	0	1	0	1	0	1	0	0	1	1	0	1	0	1	0	0	1	1	0	1	0
	1.1		KZ269913.1_M_marinum_strain_HL1506	0	1	0	1	0	1	1	0	0	1	1	0	0	1	1	0	1	0	1	0	1	0	0	1	1	0	1	0	0	1	1	0	1	0	1	0	1	0	1	0	1	0	1	0	0	1
	1.11		CP000854.1_M_marinum_M	0	1	0	1	0	1	1	0	0	1	1	0	0	1	0	1	0	1	1	0	1	0	1	0	0	1	1	0	1	0	1	0	1	0	1	0	1	0	1	0	0	1	1	0	1	0
			PQBN01000100.1_M_marinum_E11	0	1	0	1	0	1	1	0	0	1	1	0	0	1	0	1	0	1	1	0	1	0	1	0	0	1	1	0	1	0	1	0	1	0	1	0	1	0	1	0	1	0	1	0	1	0
	1.12		PEDK01000001.1_M_marinum_strain_DE4576_DE4576	0	1	0	1	0	1	1	0	0	1	1	0	1	0	1	0	1	0	1	0	1	0	1	0	1	0	0	1	1	0	1	0	1	0	1	0	1	0	1	0	1	0	0	1	1	0
	1.13		M_MarinumB	0	1	1	0	0	1	1	0	0	1	1	0	0	1	1	0	1	0	1	0	1	0	1	0	1	0	1	0	1	0	1	0	1	0	1	0	1	0	1	0	0	1	1	0	1	0
			ANPM01000001.1_M_marinum_MB2	0	1	1	0	0	1	1	0	0	1	1	0	0	1	1	0	1	0	1	0	1	0	1	0	1	0	1	0	1	0	1	0	1	0	1	0	1	0	1	0	1	0	1	0	1	0
[truncated: 26 more columns]
